# Supplementary material for: Mechanistic and evolutionary insights into a type V-M CRISPR–Cas effector enzyme
Source: Nat Struct Mol Biol. 2023 Jul 17;30(8):1172–82. doi: 10.1038/s41594-023-01042-3 (PMC10442227; doi:10.1038/s41594-023-01042-3)
Supplement: Source Data Extended Data Fig. 4 — Raw data for Extended Data Fig. 4. [file 41594_2023_1042_MOESM5_ESM.csv]

UV.ml	UV.mAU	Cond.mS	Fraction.ml	Fraction.nr	Fraction.pooled	Injection.ml	Injected.Protein			UV.ml	UV.mAU	Cond.mS	Fraction.ml	Fraction.nr	Fraction.pooled	Injection.ml	Injected.Protein		UV.ml	UV.mAU	Cond.mS	Fraction.ml	Fraction.nr	Fraction.pooled	Injection.ml	Injected.Protein
-0.391338	1.761019	45.689392	37.851654	2	no	0.001828	Cas12m2			-0.01484	3.327981	45.926609	57.295864	2	no	0.004307	W152A		-0.014879	5.830847	46.175858	48.323419	2	no	0.001555	Y141A
-0.384674	1.350666	45.696995	38.851322	3	no	88.42421	R111A+R112A+R126A			-0.005266	3.335377	45.933784	59.295322	3	no	90.137367	N156A		-0.011593	5.643333	46.174789	50.322962	3	no	90.161858	R111A
-0.378011	1.808402	45.704227	39.852245	4	no					0.004307	3.336749	45.939827	61.295368	4	yes	176.670837	Q195A		-0.008306	5.61867	46.17556	52.32292	4	no	178.3016	R112A
-0.371347	1.80519	45.709274	40.851528	5	no					0.01388	3.336711	45.947021	63.295375	5	yes	263.175629	Q197A		-0.005019	5.59117	46.176716	54.324575	5	no	268.2198	R126A
-0.364683	1.801809	45.716267	41.852222	6	no					0.023454	3.336589	45.955433	65.296226	6	yes				-0.001732	5.555896	46.175709	56.324556	6	no
-0.358019	1.795469	45.728413	42.852936	7	no					0.033027	3.33592	45.970467	67.296165	7	yes				0.001555	5.518595	46.17104	57.318918	7	no
-0.351355	1.790794	45.75275	43.852238	8	no					0.0426	3.333879	45.98777	69.296737	8	yes				0.004842	5.48655	46.167374	59.318811	8	no
-0.344692	1.790112	45.791515	44.853123	9	no					0.052174	3.33326	46.007252	71.296882	9	no				0.008129	5.457638	46.165382	61.318987	9	no
-0.338028	1.791148	45.823517	45.853851	10	no					0.061747	3.331976	46.030285	73.297515	10	no				0.011416	5.429855	46.164379	63.318868	10	yes
-0.331364	1.790029	45.834881	46.852867	11	no					0.07132	3.328998	46.020458	75.296615	11	no				0.014703	5.401697	46.16394	65.319059	11	yes
-0.3247	1.784651	45.786716	47.853832	12	no					0.080894	3.324001	45.998123	77.297981	12	no				0.01799	5.372787	46.163307	67.320684	12	yes
-0.318036	1.784624	45.722328	48.853043	13	no					0.090467	3.314011	45.995949	79.004737						0.021277	5.342708	46.16209	69.320883	13	yes
-0.311372	1.796901	45.675133	49.853783	14	no					0.100041	3.311624	46.004059	140.205802	14	no				0.024564	5.311472	46.16008	71.320745	14	no
-0.304709	1.813119	45.645184	50.854466	15	no					0.109614	3.311131	46.009033	142.20626	15	no				0.027851	5.27793	46.157219	73.320921	15	no
-0.298045	1.821364	45.626434	51.85376	16	no					0.119187	3.315808	46.006599	144.205467	16	no				0.031137	5.246852	46.153545	75.320799	16	no
-0.291381	1.822726	45.614124	52.85463	17	no					0.128761	3.319264	45.992931	146.206275	17	no				0.034424	5.21401	46.149471	77.320966	17	no
-0.284717	1.828675	45.60532	53.855415	18	no					0.138334	3.318438	45.975021	148.205604	18	no				0.037711	5.182233	46.145084	79.028845
-0.278053	1.828247	45.598984	54.856068	19	no					0.147907	3.314953	45.961746	150.206703	19	yes				0.040998	5.16008	46.142799	137.7511	19	no
-0.271389	1.815119	45.594173	55.855412	20	no					0.157481	3.31283	45.956306	152.206489	20	yes				0.044285	5.143121	46.14991	139.7511	20	no
-0.264726	1.800128	45.591084	56.856224	21	no					0.167054	3.307418	45.95615	154.206962	21	yes				0.047572	5.127213	46.182426	141.751	21	no
-0.258062	1.792632	45.589939	57.855373	22	no					0.176627	3.305436	45.959045	156.206428	22	yes				0.050859	5.110918	46.258125	143.7511	22	no
-0.251398	1.787522	45.590424	58.855995	23	no					0.186201	3.304406	45.963539	158.206825	23	yes				0.054146	5.093525	46.377998	145.7511	23	no
-0.244734	1.786094	45.591892	59.857021	24	no					0.195774	3.305223	45.967304	160.207023	24	no				0.057433	5.076379	46.524723	147.7529	24	no
-0.23807	1.790823	45.594223	60.856174	25	no					0.205347	3.304307	45.970207	162.20774	25	no				0.06072	5.060755	46.684349	149.7529	25	no
-0.231406	1.792167	45.59726	61.856998	26	yes					0.214921	3.304756	45.971996	164.208229	26	no				0.064007	5.050445	46.85537	151.753	26	no
-0.224743	1.788177	45.601227	62.857632	27	yes					0.224494	3.307398	45.973026	165.535011						0.067294	5.059546	47.026207	153.753	27	no
-0.218079	1.786457	45.605488	63.858631	28	yes					0.234067	3.307633	45.9729	226.711555	28	no				0.070581	5.141043	47.197308	155.753	28	yes
-0.211415	1.78747	45.609261	64.857945	29	yes					0.243641	3.310009	45.972668	228.711067	29	no				0.073867	5.273908	47.364227	157.7531	29	no
-0.204751	1.783223	45.613186	65.858624	30	yes					0.253214	3.311795	45.972397	230.711982	30	no				0.077154	5.432779	47.521767	159.7531	30	no
-0.198087	1.777313	45.616642	66.8578	31	yes					0.262787	3.310417	45.971172	232.711998	31	no				0.080441	5.523206	47.663902	161.7532	31	no
-0.191423	1.774188	45.618805	67.858608	32	yes					0.272361	3.311761	45.970409	234.711509	32	no				0.083728	5.566935	47.786572	163.7549	32	no
-0.18476	1.774554	45.620289	68.859867	33	yes					0.281934	3.312927	45.969669	236.71183	33	no				0.087015	5.617814	47.884705	165.755	33	no
-0.178096	1.775378	45.622162	69.858578	34	yes					0.291507	3.311712	45.970024	238.712562	34	yes				0.090302	5.676048	47.953846	167.7549	34	no
-0.171432	1.779932	45.62513	70.85973	35	yes					0.301081	3.312657	45.969715	240.711906	35	yes				0.093589	5.727854	47.991135	169.755	35	no
-0.164768	1.780191	45.62822	71.86018	36	no					0.310654	3.315046	45.969788	242.712333	36	yes				0.096876	5.777949	47.999775	171.755	36	no
-0.158104	1.779809	45.631458	72.86002	37	no					0.320228	3.321741	45.969669	244.712226	37	yes				0.100163	5.863142	47.985554	173.7551	37	no
-0.15144	1.780116	45.634678	73.860195	38	no					0.329801	3.334347	45.968903	246.712287	38	no				0.10345	5.940434	47.955273	175.755	38	no
-0.144777	1.781023	45.637302	74.859867	39	no					0.339374	3.348597	45.966652	248.713157	39	no				0.106737	6.07507	47.915123	177.7551	39	no
-0.138113	1.777497	45.639702	75.86018	40	no					0.348948	3.368835	45.965492	250.712944	40	no				0.110024	6.189095	47.870792	178.0379
-0.131449	1.770042	45.641563	76.860149	41	no					0.358521	3.390528	45.965557	252.043235						0.113311	6.259427	47.825813	231.9791	41	no
-0.124785	1.766094	45.642879	77.861782	42	no					0.368094	3.409605	45.96666	313.246391	42	no				0.116597	6.308432	47.780098	233.9787	42	no
-0.118121	1.764515	45.644444	78.861713	43	no					0.377668	3.427633	45.967705	315.246788	43	no				0.119884	6.345417	47.735466	235.6277	43	no
-0.111457	1.76284	45.645157	79.86179	44	no					0.387241	3.446516	45.968021	317.246452	44	no				0.123171	6.377269	47.69241	237.6275	44	no
-0.104794	1.760186	45.646126	80.598835							0.396814	3.460801	45.967224	319.246849	45	no				0.126458	6.406324	47.666492	239.6277	45	yes
-0.09813	1.759757	45.647537	80.859592							0.406388	3.471051	45.965656	321.246971	46	no				0.129745	6.434799	47.855927	241.6275	46	yes
-0.091466	1.757332	45.649246	123.227818	46	no					0.415961	3.478552	45.965317	323.247276	47	no				0.133032	6.467714	48.470463	243.6276	47	yes
-0.084802	1.755288	45.650215	124.227367	47	no					0.425534	3.480253	45.964462	325.247154	48	yes				0.136319	6.495183	49.320854	245.6291	48	yes
-0.078138	1.755955	45.650307	125.228519	48	no					0.435108	3.479511	45.964447	327.247306	49	yes				0.139606	6.51251	50.123562	247.6292	49	yes
-0.071474	1.755998	45.649857	126.227482	49	no					0.444681	3.480524	45.96368	329.247886	50	yes				0.142893	6.526693	50.685001	249.6291	50	no
-0.064811	1.754734	45.649433	127.228359	50	no					0.454254	3.481917	45.962326	331.247734	51	yes				0.14618	6.533782	50.94606	251.6292	51	no
-0.058147	1.754535	45.648956	128.229313	51	no					0.463828	3.483202	45.961121	333.248039	52	no				0.149467	6.524961	50.949833	253.6291	52	no
-0.051483	1.753426	45.64822	129.228489	52	no					0.473401	3.482308	45.959747	335.247276	53	no				0.152754	6.451382	50.845879	255.6308	53	no
-0.044819	1.754253	45.647667	130.229404	53	no					0.482974	3.47983	45.958496	337.248008	54	no				0.156041	6.319299	50.695572	256.3944
-0.038155	1.753841	45.646915	131.229954	54	no					0.492548	3.476445	45.957668	338.573936						0.159327	6.152154	50.469898	256.6535
-0.031491	1.752257	45.645466	132.229466	55	no					0.502121	3.472753	45.956837							0.162614	6.04143	50.174976	321.9206	55	no
-0.024828	1.753821	45.64328	133.230091	56	no					0.511694	3.471893	45.95713							0.165901	5.979959	49.85104	323.9205	56	no
-0.018164	1.761303	45.641056	134.229557	57	no					0.521268	3.469041	45.957169							0.169188	5.918814	49.540218	325.9204	57	no
-0.0115	1.771356	45.638748	135.229954	58	no					0.530841	3.460929	45.957344							0.172475	5.851243	49.254665	327.9205	58	yes
-0.004836	1.787547	45.636936	136.229618	59	no					0.540414	3.45394	45.956882							0.175762	5.785404	49.007072	329.9204	59	yes
0.001828	1.810526	45.636028	137.230061	60	no					0.549988	3.445189	45.95797							0.179049	5.721546	48.796921	331.9221	60	yes
0.008492	1.827986	45.643074	138.231388	61	no					0.559561	3.441996	45.95882							0.182336	5.626424	48.616207	333.922	61	yes
0.015155	1.846143	45.662758	139.231571	62	no					0.569135	3.439457	45.959774							0.185623	5.534534	48.465412	335.9221	62	yes
0.021819	1.867977	45.687119	140.231449	63	no					0.578708	3.435104	45.959515							0.18891	5.394138	48.336399	337.9219	63	no
0.028483	1.890573	45.708965	141.231678	64	no					0.588281	3.433562	45.960228							0.192197	5.264937	48.221996	339.9221	64	no
0.035147	1.902146	45.726795	142.23151	65	no					0.597855	3.428382	45.960949							0.195484	5.174327	48.11478	341.9236	65	no
0.041811	1.913267	45.740597	143.231556	66	no					0.607428	3.425284	45.96183							0.198771	5.113591	48.01437	343.9237	66	no
0.048475	1.920492	45.751438	144.231556	67	no					0.617001	3.419547	45.963684							0.202057	5.066444	47.917549	345.9235	67	no
0.055138	1.920643	45.759953	145.233204	68	no					0.626575	3.418991	45.964725							0.205344	5.023629	47.824284	347.2475
0.061802	1.916622	45.766495	146.23328	69	no					0.636148	3.41589	45.967274							0.208631	4.983211	47.733944
0.068466	1.913388	45.770199	147.233128	70	no					0.645721	3.414302	45.971725							0.211918	4.943167	47.647003
0.07513	1.917973	45.766838	148.233341	71	yes					0.655295	3.412856	45.974564							0.215205	4.901118	47.563126
0.081794	1.920035	45.751637	149.233173	72	yes					0.664868	3.411118	45.976757							0.218492	4.859499	47.481758
0.088458	1.944304	45.724911	150.233357	73	yes					0.674441	3.413815	45.977207							0.221779	4.824465	47.403008
0.095121	1.981605	45.692787	151.233097	74	yes					0.684015	3.415392	45.977753							0.225066	4.796664	47.326637
0.101785	2.009791	45.662704	152.233387	75	yes					0.693588	3.416487	45.978687							0.228353	4.771489	47.252537
0.108449	2.031859	45.63834	153.234699	76	yes					0.703161	3.410683	45.980881							0.23164	4.748048	47.180866
0.115113	2.036681	45.61974	154.235096	77	yes					0.712735	3.412273	45.983845							0.234927	4.723126	47.111832
0.121777	2.044851	45.606609	155.234699	78	yes					0.722308	3.416975	45.986183							0.238214	4.697785	47.04483
0.128441	2.040087	45.598091	156.235096	79	yes					0.731881	3.424029	45.987175							0.241501	4.67631	46.980759
0.135104	2.018687	45.592365	157.234684	80	yes					0.741455	3.420148	45.98774							0.244787	4.656296	46.919136
0.141768	2.005315	45.588352	158.235096	81	yes					0.751028	3.417194	45.988438							0.248074	4.6372	46.860245
0.148432	1.99901	45.585651	159.236301	82	no					0.760601	3.418037	45.988354							0.251361	4.621018	46.804348
0.155096	2.002406	45.583679	160.236774	83	no					0.770175	3.419582	45.988537							0.254648	4.606329	46.751297
0.16176	2.007546	45.582878	161.236195	84	no					0.779748	3.418234	45.988125							0.257935	4.589654	46.700726
0.168424	2.015728	45.583801	162.236759	85	no					0.789321	3.41339	45.988483							0.261222	4.574271	46.65292
0.175087	2.021637	45.585529	163.236271	86	no					0.798895	3.417438	45.989674							0.264509	4.561105	46.607868
0.181751	2.022841	45.586773	164.236759	87	no					0.808468	3.415402	45.990528							0.267796	4.547532	46.565029
0.188415	2.02233	45.587341	165.237812	88	no					0.818042	3.418255	45.991119							0.271083	4.53671	46.524532
0.195079	2.024202	45.588017	166.238392	89	no					0.827615	3.414741	45.991821							0.27437	4.525798	46.486263
0.201743	2.021469	45.588982	166.434055							0.837188	3.41732	45.992344							0.277657	4.515578	46.450516
0.208407	2.019502	45.589779	166.693913							0.846762	3.413574	45.99353							0.280944	4.505702	46.417202
0.21507	2.017307	45.589996	211.066044	91	no					0.856335	3.410212	45.994942							0.284231	4.493519	46.385834
0.221734	2.020347	45.589478	212.0658	92	no					0.865908	3.403604	45.998142							0.287517	4.481784	46.356525
0.228398	2.02227	45.58873	213.066715	93	no					0.875482	3.404739	46.001274							0.290804	4.471551	46.328896
0.235062	2.02984	45.588512	214.0658	94	no					0.885055	3.4035	46.003376							0.294091	4.46236	46.303181
0.241726	2.034806	45.588818	215.066547	95	no					0.894628	3.397268	46.004463							0.297378	4.454543	46.279388
0.24839	2.036549	45.58918	216.067417	96	no					0.904202	3.393225	46.005489							0.300665	4.446348	46.257164
0.255053	2.038159	45.589161	217.066685	97	no					0.913775	3.398201	46.006546							0.303952	4.438499	46.236977
0.261717	2.038348	45.588848	218.067417	98	no					0.923348	3.400604	46.008167							0.307239	4.432004	46.218178
0.268381	2.040203	45.588551	219.068195	99	no					0.932922	3.404669	46.005623							0.310526	4.424584	46.201454
0.275045	2.038361	45.588127	220.067356	100	no					0.942495	3.399533	45.997391							0.313813	4.416832	46.186016
0.281709	2.035361	45.58807	221.068317	101	no					0.952068	3.399039	45.983799							0.3171	4.409444	46.171795
0.288372	2.03513	45.588543	222.069004	102	no					0.961642	3.39799	45.968914							0.320387	4.401924	46.158756
0.295036	2.037146	45.588085	223.06818	103	no					0.971215	3.392328	45.959652							0.323674	4.396374	46.146992
0.3017	2.038856	45.586628	224.068974	104	no					0.980788	3.39179	45.957748							0.326961	4.39097	46.136208
0.308364	2.036104	45.584999	225.06995	105	no					0.990362	3.389466	45.959179							0.330247	4.385124	46.125969
0.315028	2.034577	45.583591	226.068958	106	no					0.999935	3.387203	45.962006							0.333534	4.378684	46.116806
0.321692	2.031656	45.582771	227.069798	107	no					1.009508	3.383713	45.964985							0.336821	4.372553	46.108074
0.328355	2.030569	45.582657	228.07056	108	no					1.019082	3.384652	45.966579							0.340108	4.366148	46.100212
0.335019	2.029419	45.583004	229.069935	109	no					1.028655	3.385722	45.967243							0.343395	4.362181	46.092819
0.341683	2.028351	45.583416	230.07056	110	no					1.038229	3.384225	45.96767							0.346682	4.355365	46.08633
0.348347	2.026731	45.583439	231.069782	111	no					1.047802	3.384088	45.968124							0.349969	4.349815	46.080418
0.355011	2.021742	45.583565	232.07053	112	no					1.057375	3.385054	45.968151							0.353256	4.343422	46.074871
0.361675	2.020157	45.583317	233.071552	113	no					1.066949	3.380952	45.968819							0.356543	4.337531	46.070065
0.368338	2.020757	45.58239	234.070515	114	no					1.076522	3.378349	45.969799							0.35983	4.333026	46.065609
0.375002	2.022699	45.581005	235.0714	115	no					1.086095	3.37547	45.971016							0.363117	4.327717	46.061665
0.381666	2.023164	45.579197	236.072102	116	no					1.095669	3.372419	45.971516							0.366404	4.322214	46.057941
0.38833	2.018675	45.576733	237.071491	117	no					1.105242	3.37268	45.971951							0.369691	4.316602	46.05439
0.394994	2.017764	45.57362	238.072086	118	no					1.114815	3.372226	45.973232							0.372977	4.312035	46.050941
0.401658	2.018711	45.570431	239.073002	119	no					1.124389	3.36689	45.974323							0.376264	4.307126	46.0476
0.408321	2.020199	45.568001	240.072056	120	no					1.133962	3.369272	45.975803							0.379551	4.303988	46.044521
0.414985	2.015123	45.566662	241.073124	121	no					1.143535	3.367093	45.976368							0.382838	4.301658	46.041508
0.421649	2.011405	45.565845	242.073704	122	no					1.153109	3.367576	45.977875							0.386125	4.301249	46.038582
0.428313	2.011586	45.565128	243.072987	123	no					1.162682	3.364868	45.979069							0.389412	4.299727	46.035744
0.434977	2.009498	45.564617	244.073689	124	no					1.172255	3.363152	45.979542							0.392699	4.297833	46.033245
0.441641	2.005006	45.563976	245.073093	125	no					1.181829	3.364782	45.980049							0.395986	4.298697	46.031063
0.448304	2.005766	45.562771	246.073643	126	no					1.191402	3.373777	45.98048							0.399273	4.298327	46.028858
0.454968	2.005771	45.561398	247.074604	127	no					1.200975	3.37446	45.981174							0.40256	4.297457	46.026505
0.461632	2.007559	45.560246	248.075275	128	no					1.210549	3.374274	45.983307							0.405847	4.297339	46.024059
0.468296	2.008795	45.559196	249.074711	129	no					1.220122	3.373158	45.986034							0.409134	4.297753	46.021461
0.47496	2.010505	45.557701	249.924534							1.229695	3.372586	45.987255							0.412421	4.29952	46.018986
0.481624	2.012562	45.555805	250.184406							1.239269	3.372579	45.987663							0.415707	4.302485	46.016422
0.488287	2.017499	45.553959								1.248842	3.369197	45.987934							0.418994	4.304463	46.013943
0.494951	2.017384	45.552319								1.258415	3.370255	45.988739							0.422281	4.306594	46.011497
0.501615	2.015263	45.551025								1.267989	3.370661	45.989388							0.425568	4.308293	46.008884
0.508279	2.012029	45.55011								1.277562	3.376852	45.98996							0.428855	4.311852	46.005672
0.514943	2.009631	45.549511								1.287135	3.376702	45.990681							0.432142	4.315931	46.002159
0.521607	2.009036	45.548847								1.296709	3.376945	45.991001							0.435429	4.319059	45.99847
0.52827	2.004787	45.547714								1.306282	3.374534	45.990086							0.438716	4.322422	45.994808
0.534934	2.001969	45.54612								1.315856	3.372104	45.990002							0.442003	4.325003	45.99118
0.541598	1.999209	45.544659								1.325429	3.373668	45.989594							0.44529	4.328508	45.987881
0.548262	1.997707	45.543648								1.335002	3.372997	45.990108							0.448577	4.333609	45.984642
0.554926	1.994658	45.542706								1.344576	3.372443	45.990559							0.451864	4.337721	45.981659
0.56159	1.991916	45.542374								1.354149	3.369313	45.990112							0.455151	4.341441	45.978981
0.568253	1.990209	45.542812								1.363722	3.369507	45.989418							0.458437	4.3469	45.976227
0.574917	1.986581	45.543671								1.373296	3.370749	45.989449							0.461724	4.351233	45.973503
0.581581	1.984668	45.544422								1.382869	3.366686	45.989368							0.465011	4.355657	45.971092
0.588245	1.984039	45.544838								1.392442	3.361604	45.989323							0.468298	4.35976	45.968761
0.594909	1.979271	45.54475								1.402016	3.362113	45.990124							0.471585	4.364437	45.966259
0.601573	1.977517	45.544537								1.411589	3.361305	45.989681							0.474872	4.369546	45.963497
0.608236	1.972596	45.544209								1.421162	3.360638	45.990177							0.478159	4.372735	45.960594
0.6149	1.97247	45.543777								1.430736	3.356347	45.990814							0.481446	4.375945	45.95792
0.621564	1.974538	45.543098								1.440309	3.355178	45.991608							0.484733	4.380164	45.955616
0.628228	1.974271	45.542267								1.449882	3.352059	45.991756							0.48802	4.384138	45.953335
0.634892	1.978645	45.541809								1.459456	3.350446	45.992542							0.491307	4.387309	45.950912
0.641556	1.977776	45.541393								1.469029	3.35275	45.993206							0.494594	4.389596	45.948521
0.648219	1.979602	45.540192								1.478603	3.350779	45.993183							0.497881	4.39098	45.946144
0.654883	1.978562	45.537903								1.488176	3.351231	45.993397							0.501167	4.392364	45.943687
0.661547	1.975423	45.534348								1.497749	3.348464	45.994595							0.504454	4.394521	45.941261
0.668211	1.970747	45.530136								1.507323	3.348693	45.995808							0.507741	4.39625	45.938637
0.674875	1.966396	45.526512								1.516896	3.347685	45.99596							0.511028	4.399505	45.935627
0.681538	1.959674	45.523575								1.526469	3.351657	45.994789							0.514315	4.401524	45.93269
0.688202	1.958135	45.520828								1.536043	3.349957	45.993191							0.517602	4.403405	45.929855
0.694866	1.957033	45.518562								1.545616	3.352385	45.991974							0.520889	4.40593	45.927124
0.70153	1.957152	45.517181								1.555189	3.351829	45.992226							0.524176	4.407167	45.92453
0.708194	1.959685	45.516407								1.564763	3.354364	45.992435							0.527463	4.407682	45.92231
0.714858	1.958324	45.515636								1.574336	3.354957	45.992882							0.53075	4.408674	45.920078
0.721521	1.959846	45.514652								1.583909	3.354976	45.992649							0.534037	4.409315	45.917992
0.728185	1.959154	45.513588								1.593483	3.355043	45.993046							0.537324	4.410436	45.915798
0.734849	1.957167	45.51236								1.603056	3.350184	45.992954							0.540611	4.410723	45.91394
0.741513	1.954561	45.511124								1.612629	3.350404	45.992828							0.543897	4.410169	45.912296
0.748177	1.954118	45.510017								1.622203	3.34802	45.99263							0.547184	4.411275	45.910488
0.754841	1.959383	45.509033								1.631776	3.349129	45.992294							0.550471	4.410972	45.908413
0.761505	1.958087	45.508228								1.641349	3.350535	45.992504							0.553758	4.41064	45.9067
0.768168	1.956158	45.507614								1.650923	3.349287	45.992519							0.557045	4.409876	45.904865
0.774832	1.954678	45.507122								1.660496	3.348018	45.992294							0.560332	4.408713	45.903004
0.781496	1.951333	45.506783								1.670069	3.348754	45.991692							0.563619	4.408122	45.901047
0.78816	1.949656	45.50679								1.679643	3.348021	45.990841							0.566906	4.407549	45.898899
0.794824	1.945511	45.507149								1.689216	3.34947	45.989628							0.570193	4.406178	45.896816
0.801487	1.941459	45.507347								1.698789	3.346706	45.988995							0.57348	4.404068	45.894657
0.808151	1.938697	45.50676								1.708363	3.345026	45.987915							0.576767	4.404099	45.892212
0.814815	1.938541	45.505394								1.717936	3.344091	45.986958							0.580054	4.40338	45.889908
0.821479	1.941658	45.50391								1.727509	3.341313	45.986153							0.583341	4.401784	45.887836
0.828143	1.94381	45.502525								1.737083	3.34006	45.985287							0.586627	4.401996	45.885979
0.834807	1.94186	45.501537								1.746656	3.339835	45.984459							0.589914	4.400771	45.884197
0.84147	1.941393	45.501087								1.75623	3.340755	45.983284							0.593201	4.397958	45.882385
0.848134	1.94282	45.501205								1.765803	3.343417	45.98064							0.596488	4.396081	45.88063
0.854798	1.942905	45.502037								1.775376	3.347174	45.979191							0.599775	4.394911	45.878788
0.861462	1.940519	45.503223								1.78495	3.344619	45.979458							0.603062	4.393022	45.876934
0.868126	1.93467	45.503803								1.794523	3.344323	45.979725							0.606349	4.392039	45.875099
0.87479	1.931682	45.50415								1.804096	3.340914	45.978954							0.609636	4.392119	45.87326
0.881453	1.930538	45.504612								1.81367	3.343145	45.976837							0.612923	4.390736	45.871475
0.888117	1.926174	45.504967								1.823243	3.343794	45.974442							0.61621	4.389095	45.869625
0.894781	1.926095	45.505341								1.832816	3.347681	45.97221							0.619497	4.388431	45.86771
0.901445	1.924106	45.505341								1.84239	3.344099	45.970215							0.622784	4.387367	45.865875
0.908109	1.925757	45.504936								1.851963	3.347049	45.967979							0.626071	4.386493	45.863838
0.914773	1.928631	45.504181								1.861536	3.343735	45.966259							0.629357	4.385447	45.861637
0.921436	1.930949	45.503384								1.87111	3.344475	45.964668							0.632644	4.383225	45.859192
0.9281	1.935362	45.502304								1.880683	3.344237	45.962582							0.635931	4.382008	45.856815
0.934764	1.933203	45.500782								1.890256	3.343432	45.961136							0.639218	4.380182	45.854412
0.941428	1.931475	45.499046								1.89983	3.344188	45.959503							0.642505	4.379331	45.85199
0.948092	1.927567	45.496929								1.909403	3.345174	45.959194							0.645792	4.379086	45.849766
0.954756	1.923735	45.494141								1.918976	3.34139	45.959259							0.649079	4.379847	45.847698
0.961419	1.92164	45.491016								1.92855	3.343729	45.958687							0.652366	4.380535	45.845734
0.968083	1.917566	45.488091								1.938123	3.341682	45.958473							0.655653	4.380825	45.843754
0.974747	1.915305	45.485603								1.947696	3.342211	45.957458							0.65894	4.379519	45.841595
0.981411	1.914432	45.484043								1.95727	3.343758	45.955952							0.662227	4.378787	45.839409
0.988075	1.912508	45.483521								1.966843	3.342135	45.954933							0.665514	4.378936	45.837334
0.994739	1.913514	45.483208								1.976416	3.339523	45.95396							0.668801	4.377867	45.835407
1.001402	1.910957	45.483055								1.98599	3.338976	45.952625							0.672087	4.376864	45.833569
1.008066	1.907161	45.483253								1.995563	3.338127	45.950916							0.675374	4.377044	45.83168
1.01473	1.905595	45.483479								2.005136	3.339103	45.949394							0.678661	4.377115	45.829758
1.021394	1.904386	45.483536								2.01471	3.338259	45.947906							0.681948	4.375625	45.827805
1.028058	1.903498	45.483253								2.024283	3.338245	45.946507							0.685235	4.375223	45.825798
1.034722	1.898875	45.482841								2.033857	3.336455	45.945137							0.688522	4.375496	45.823891
1.041385	1.894436	45.482037								2.04343	3.336532	45.943737							0.691809	4.374287	45.822109
1.048049	1.894913	45.48048								2.053003	3.337689	45.940929							0.695096	4.372975	45.820404
1.054713	1.896586	45.478699								2.062577	3.337704	45.939369							0.698383	4.372235	45.818848
1.061377	1.898083	45.477425								2.07215	3.339141	45.939499							0.70167	4.371459	45.817284
1.068041	1.899593	45.476673								2.081723	3.336546	45.939556							0.704957	4.370811	45.815636
1.074705	1.902484	45.476135								2.091297	3.33807	45.938885							0.708244	4.370415	45.813969
1.081368	1.904998	45.475262								2.10087	3.337286	45.935459							0.711531	4.369496	45.812336
1.088032	1.901561	45.473732								2.110443	3.337977	45.93224							0.714817	4.368886	45.810722
1.094696	1.900941	45.471741								2.120017	3.340463	45.929417							0.718104	4.368857	45.809029
1.10136	1.89677	45.469883								2.12959	3.341508	45.92857							0.721391	4.369018	45.807457
1.108024	1.891758	45.468544								2.139163	3.343239	45.928257							0.724678	4.368808	45.806114
1.114688	1.886521	45.467804								2.148737	3.339423	45.92802							0.727965	4.366812	45.804798
1.121351	1.882801	45.467396								2.15831	3.338203	45.926758							0.731252	4.363501	45.80331
1.128015	1.884839	45.466919								2.167883	3.336555	45.925293							0.734539	4.360485	45.801659
1.134679	1.882495	45.466232								2.177457	3.336764	45.923164							0.737826	4.358821	45.799835
1.141343	1.880605	45.465736								2.18703	3.340001	45.921043							0.741113	4.357741	45.797981
1.148007	1.883437	45.465687								2.196604	3.33973	45.918877							0.7444	4.355656	45.796124
1.154671	1.884029	45.46587								2.206177	3.339075	45.917576							0.747687	4.353428	45.794167
1.161334	1.886514	45.466206								2.21575	3.342602	45.917255							0.750974	4.353196	45.792519
1.167998	1.885626	45.466682								2.225323	3.342767	45.917236							0.754261	4.353939	45.790947
1.174662	1.883963	45.466469								2.234897	3.342522	45.915867							0.757547	4.354499	45.789276
1.181326	1.87995	45.465378								2.24447	3.342788	45.913971							0.760834	4.353292	45.787388
1.18799	1.882613	45.463917								2.254044	3.337662	45.911209							0.764121	4.352995	45.785622
1.194654	1.882552	45.462658								2.263617	3.337514	45.909405							0.767408	4.352255	45.783794
1.201317	1.882676	45.461678								2.27319	3.339358	45.908707							0.770695	4.350434	45.78191
1.207981	1.881811	45.460953								2.282764	3.341948	45.90749							0.773982	4.350268	45.779922
1.214645	1.882919	45.460274								2.292337	3.34044	45.905811							0.777269	4.349617	45.778088
1.221309	1.881905	45.459339								2.30191	3.342226	45.904911							0.780556	4.349425	45.77647
1.227973	1.880272	45.457802								2.311484	3.338828	45.903881							0.783843	4.347823	45.775105
1.234637	1.877459	45.455338								2.321057	3.339826	45.902805							0.78713	4.346719	45.773708
1.2413	1.875715	45.452141								2.33063	3.343334	45.901516							0.790417	4.346931	45.772499
1.247964	1.875342	45.449062								2.340204	3.34204	45.897179							0.793704	4.345844	45.771137
1.254628	1.874126	45.447247								2.349777	3.341228	45.895874							0.796991	4.34328	45.769688
1.261292	1.874157	45.447014								2.35935	3.339873	45.896614							0.800277	4.341748	45.768192
1.267956	1.874934	45.44796								2.368924	3.340146	45.897053							0.803564	4.339591	45.767052
1.274619	1.873644	45.449825								2.378497	3.345652	45.895321							0.806851	4.338244	45.765953
1.281283	1.873958	45.451839								2.38807	3.348198	45.892391							0.810138	4.337239	45.764988
1.287947	1.873471	45.453838								2.397644	3.350033	45.889877							0.813425	4.338186	45.764027
1.294611	1.870677	45.456203								2.407217	3.349982	45.887821							0.816712	4.338461	45.763206
1.301275	1.869296	45.457993								2.41679	3.343554	45.886768							0.819999	4.337656	45.762642
1.307939	1.869891	45.458744								2.426364	3.342769	45.886795							0.823286	4.337398	45.761902
1.314602	1.869204	45.458858								2.435937	3.342119	45.885639							0.826573	4.337393	45.761368
1.321266	1.868633	45.459038								2.445511	3.340136	45.883495							0.82986	4.337627	45.760899
1.32793	1.867508	45.459126								2.455084	3.343419	45.880623							0.833147	4.336492	45.760349
1.334594	1.868317	45.45895								2.464657	3.340971	45.878128							0.836434	4.335988	45.759632
1.341258	1.868814	45.458305								2.474231	3.3418	45.876282							0.839721	4.335699	45.75861
1.347922	1.865741	45.45686								2.483804	3.343727	45.874844							0.843007	4.335585	45.757439
1.354586	1.866258	45.454983								2.493377	3.3394	45.874176							0.846294	4.334501	45.756172
1.361249	1.867414	45.453148								2.502951	3.337564	45.872467							0.849581	4.333576	45.754757
1.367913	1.867824	45.450993								2.512524	3.339719	45.870323							0.852868	4.332554	45.753357
1.374577	1.866505	45.448524								2.522097	3.342377	45.868168							0.856155	4.330093	45.751972
1.381241	1.862038	45.446232								2.531671	3.346689	45.867764							0.859442	4.329169	45.75066
1.387905	1.862506	45.444229								2.541244	3.349582	45.866734							0.862729	4.329075	45.749382
1.394568	1.859306	45.442322								2.550817	3.348488	45.865551							0.866016	4.329566	45.748226
1.401232	1.855402	45.440441								2.560391	3.347786	45.864628							0.869303	4.330104	45.747272
1.407896	1.854268	45.438671								2.569964	3.344939	45.86409							0.87259	4.328974	45.746414
1.41456	1.853217	45.437073								2.579537	3.346803	45.863239							0.875877	4.327537	45.74559
1.421224	1.858805	45.435837								2.589111	3.345022	45.862644							0.879164	4.327308	45.744831
1.427888	1.860148	45.435543								2.598684	3.346969	45.861748							0.882451	4.327424	45.744225
1.434551	1.857892	45.435631								2.608257	3.350763	45.85994							0.885737	4.327597	45.74358
1.441215	1.855882	45.43586								2.617831	3.353128	45.857616							0.889024	4.328297	45.742756
1.447879	1.856877	45.436615								2.627404	3.353189	45.853947							0.892311	4.32833	45.74192
1.454543	1.856923	45.437237								2.636977	3.351074	45.853451							0.895598	4.327535	45.741295
1.461207	1.853614	45.436893								2.646551	3.346604	45.853657							0.898885	4.326602	45.740894
1.467871	1.852265	45.435371								2.656124	3.345086	45.853554							0.902172	4.326297	45.740585
1.474534	1.85149	45.433067								2.665698	3.34267	45.851875							0.905459	4.326209	45.740303
1.481198	1.852156	45.430401								2.675271	3.346334	45.849049							0.908746	4.325453	45.740082
1.487862	1.852058	45.428169								2.684844	3.348279	45.846478							0.912033	4.325147	45.739849
1.494526	1.85096	45.427151								2.694417	3.351255	45.845245							0.91532	4.325373	45.739574
1.50119	1.851301	45.427162								2.703991	3.354317	45.844574							0.918607	4.324566	45.739426
1.507854	1.851398	45.42804								2.713564	3.351766	45.844059							0.921894	4.3227	45.739433
1.514517	1.849942	45.429485								2.723138	3.349579	45.843571							0.925181	4.321342	45.739429
1.521181	1.852038	45.430645								2.732711	3.348128	45.842365							0.928467	4.321092	45.739307
1.527845	1.854743	45.43087								2.742284	3.346976	45.841038							0.931754	4.321109	45.73922
1.534509	1.856291	45.430267								2.751858	3.345499	45.83971							0.935041	4.320572	45.739231
1.541173	1.856283	45.429478								2.761431	3.343132	45.83831							0.938328	4.320465	45.739319
1.547837	1.85664	45.428905								2.771004	3.346556	45.837711							0.941615	4.320256	45.739307
1.5545	1.858103	45.427998								2.780578	3.34906	45.837051							0.944902	4.319385	45.739132
1.561164	1.858075	45.42643								2.790151	3.355175	45.837589							0.948189	4.318181	45.739037
1.567828	1.85452	45.425167								2.799724	3.356578	45.836815							0.951476	4.316404	45.739109
1.574492	1.850131	45.424137								2.809298	3.353115	45.83577							0.954763	4.316401	45.739079
1.581156	1.847989	45.423042								2.818871	3.35265	45.834137							0.95805	4.317005	45.739159
1.58782	1.84369	45.421703								2.828444	3.352188	45.832245							0.961337	4.316748	45.739319
1.594483	1.84319	45.419975								2.838018	3.350653	45.831375							0.964624	4.316804	45.739658
1.601147	1.845542	45.418213								2.847591	3.351487	45.83078							0.967911	4.316832	45.739948
1.607811	1.846351	45.41642								2.857164	3.353328	45.829151							0.971197	4.31564	45.740311
1.614475	1.847645	45.414471								2.866738	3.355878	45.827736							0.974484	4.314826	45.740406
1.621139	1.845263	45.412758								2.876311	3.36025	45.826694							0.977771	4.31469	45.740337
1.627803	1.845271	45.411945								2.885885	3.359019	45.825378							0.981058	4.313581	45.740082
1.634466	1.844048	45.411579								2.895458	3.357118	45.824966							0.984345	4.312995	45.739704
1.64113	1.84296	45.410568								2.905031	3.357769	45.822067							0.987632	4.311801	45.739227
1.647794	1.842261	45.408955								2.914604	3.357212	45.818985							0.990919	4.311289	45.738579
1.654458	1.840651	45.407703								2.924178	3.355206	45.819435							0.994206	4.310944	45.737938
1.661122	1.842664	45.407452								2.933751	3.357322	45.82188							0.997493	4.310205	45.737274
1.667786	1.84426	45.407391								2.943325	3.35612	45.822868							1.00078	4.309706	45.736469
1.674449	1.847661	45.406906								2.952898	3.351989	45.820541							1.004067	4.309476	45.735741
1.681113	1.848246	45.406525								2.962471	3.352048	45.817551							1.007354	4.30943	45.735046
1.687777	1.847043	45.406521								2.972045	3.351883	45.815334							1.010641	4.309399	45.734348
1.694441	1.845213	45.406906								2.981618	3.355109	45.815392							1.013927	4.308276	45.733814
1.701105	1.845658	45.407516								2.991191	3.358985	45.816586							1.017214	4.307315	45.733177
1.707768	1.845375	45.407738								3.000765	3.36102	45.816879							1.020501	4.307471	45.732857
1.714432	1.8441	45.407776								3.010338	3.359509	45.815323							1.023788	4.307736	45.732552
1.721096	1.844057	45.407921								3.019911	3.360384	45.812302							1.027075	4.307975	45.732395
1.72776	1.847553	45.407822								3.029485	3.36133	45.809917							1.030362	4.308381	45.732346
1.734424	1.848614	45.406933								3.039058	3.363567	45.809097							1.033649	4.309654	45.732269
1.741088	1.851332	45.404964								3.048631	3.364061	45.810238							1.036936	4.308471	45.732311
1.747751	1.848448	45.403065								3.058205	3.365949	45.810169							1.040223	4.306579	45.732353
1.754415	1.846506	45.40176								3.067778	3.364033	45.809875							1.04351	4.305472	45.732288
1.761079	1.845327	45.400585								3.077351	3.363423	45.809391							1.046797	4.305326	45.732414
1.767743	1.843421	45.399117								3.086925	3.359316	45.80793							1.050084	4.303909	45.732483
1.774407	1.843318	45.397282								3.096498	3.357721	45.806107							1.05337	4.303975	45.732632
1.781071	1.844903	45.395081								3.106071	3.357945	45.804531							1.056657	4.302944	45.732609
1.787735	1.845308	45.393044								3.115645	3.360716	45.802628							1.059944	4.302845	45.732456
1.794398	1.842767	45.391693								3.125218	3.361585	45.801292							1.063231	4.302602	45.732025
1.801062	1.841739	45.390507								3.134791	3.360944	45.800983							1.066518	4.301698	45.731514
1.807726	1.840224	45.389179								3.144365	3.357086	45.799202							1.069805	4.300889	45.730904
1.81439	1.836554	45.387844								3.153938	3.357669	45.797939							1.073092	4.299884	45.730259
1.821054	1.831285	45.386272								3.163512	3.358246	45.796879							1.076379	4.299154	45.729622
1.827718	1.830061	45.384953								3.173085	3.359774	45.79549							1.079666	4.298505	45.728931
1.834381	1.832004	45.38459								3.182658	3.360049	45.794029							1.082953	4.298937	45.72842
1.841045	1.834423	45.385513								3.192232	3.358507	45.789948							1.08624	4.299044	45.728035
1.847709	1.834881	45.387039								3.201805	3.355014	45.788361							1.089527	4.299229	45.727459
1.854373	1.833252	45.387924								3.211378	3.357091	45.789135							1.092814	4.299232	45.72699
1.861037	1.834303	45.386837								3.220952	3.354626	45.790089							1.096101	4.298876	45.726719
1.867701	1.833613	45.385399								3.230525	3.357735	45.789749							1.099387	4.2992	45.726498
1.874364	1.831707	45.384853								3.240098	3.356873	45.787018							1.102674	4.299897	45.726414
1.881028	1.828326	45.385292								3.249672	3.356379	45.782711							1.105961	4.299963	45.726566
1.887692	1.827423	45.385624								3.259245	3.358172	45.780994							1.109248	4.298975	45.72683
1.894356	1.825902	45.385418								3.268818	3.354751	45.779671							1.112535	4.297359	45.727135
1.90102	1.822802	45.384335								3.278392	3.35667	45.778904							1.115822	4.29575	45.727528
1.907683	1.823067	45.382553								3.287965	3.354964	45.77803							1.119109	4.294811	45.72797
1.914347	1.821018	45.380806								3.297538	3.357792	45.776798							1.122396	4.295205	45.728436
1.921011	1.820683	45.37994								3.307112	3.357473	45.775108							1.125683	4.295799	45.728817
1.927675	1.823703	45.379547								3.316685	3.357615	45.773239							1.12897	4.295446	45.728992
1.934339	1.830014	45.379311								3.326258	3.356419	45.77195							1.132257	4.294927	45.729042
1.941003	1.830642	45.379463								3.335832	3.358567	45.771545							1.135544	4.294283	45.72905
1.947666	1.829778	45.379639								3.345405	3.361715	45.770729							1.138831	4.293644	45.729092
1.95433	1.827399	45.379162								3.354979	3.361402	45.771061							1.142118	4.293728	45.729099
1.960994	1.827274	45.378311								3.364552	3.361458	45.770947							1.145404	4.292698	45.729084
1.967658	1.825146	45.377556								3.374125	3.360726	45.769333							1.148691	4.29249	45.728989
1.974322	1.823011	45.377182								3.383698	3.360108	45.767796							1.151978	4.292904	45.728741
1.980986	1.821438	45.376656								3.393272	3.356441	45.766792							1.155265	4.292947	45.728466
1.987649	1.822393	45.375809								3.402845	3.356211	45.765839							1.158552	4.29271	45.728287
1.994313	1.826131	45.375172								3.412419	3.356575	45.7654							1.161839	4.292949	45.728119
2.000977	1.825583	45.374767								3.421992	3.357938	45.76347							1.165126	4.291929	45.728115
2.007641	1.82588	45.374523								3.431565	3.35766	45.760906							1.168413	4.290611	45.728088
2.014305	1.827316	45.374512								3.441139	3.354506	45.759727							1.1717	4.289135	45.727966
2.020969	1.829054	45.374451								3.450712	3.351046	45.759956							1.174987	4.286636	45.72776
2.027632	1.828914	45.374306								3.460285	3.348539	45.760349							1.178274	4.286016	45.727699
2.034296	1.829087	45.373886								3.469859	3.346521	45.759335							1.181561	4.286676	45.727844
2.04096	1.826154	45.372807								3.479432	3.345829	45.755074							1.184847	4.28586	45.72826
2.047624	1.828448	45.371193								3.489005	3.348162	45.75428							1.188134	4.285509	45.728485
2.054288	1.826083	45.369991								3.498579	3.347551	45.756687							1.191421	4.285933	45.728817
2.060952	1.82353	45.36998								3.508152	3.346621	45.759071							1.194708	4.28621	45.729458
2.067616	1.823711	45.37051								3.517725	3.348329	45.758602							1.197995	4.286872	45.72987
2.074279	1.823363	45.370934								3.527299	3.348799	45.755733							1.201282	4.286337	45.730148
2.080943	1.822869	45.371197								3.536872	3.348926	45.752323							1.204569	4.285322	45.730244
2.087607	1.820748	45.371399								3.546445	3.348139	45.750198							1.207856	4.284514	45.730404
2.094271	1.820632	45.371361								3.556019	3.349884	45.748268							1.211143	4.283911	45.730537
2.100935	1.820177	45.371029								3.565592	3.355723	45.746696							1.21443	4.283719	45.730705
2.107599	1.81829	45.370926								3.575166	3.357663	45.744968							1.217717	4.283062	45.731102
2.114262	1.819469	45.37114								3.584739	3.35813	45.743496							1.221004	4.282807	45.731377
2.120926	1.819876	45.371143								3.594312	3.353456	45.741768							1.22429	4.281918	45.731823
2.12759	1.818996	45.370514								3.603885	3.350281	45.739944							1.227577	4.282611	45.732502
2.134254	1.818646	45.369598								3.613459	3.347033	45.738297							1.230864	4.283517	45.733261
2.140918	1.816258	45.368523								3.623032	3.349584	45.737602							1.234151	4.287334	45.734001
2.147581	1.816265	45.367584								3.632606	3.346624	45.736523							1.237438	4.287381	45.734581
2.154245	1.814523	45.366634								3.642179	3.347851	45.734634							1.240725	4.287694	45.735264
2.160909	1.815355	45.365601								3.651752	3.350155	45.734291							1.244012	4.287516	45.735508
2.167573	1.817206	45.364597								3.661325	3.352277	45.734451							1.247299	4.287941	45.735676
2.174237	1.817802	45.363758								3.670899	3.35429	45.734489							1.250586	4.28738	45.735691
2.180901	1.819374	45.363045								3.680472	3.355026	45.734032							1.253873	4.286758	45.735485
2.187564	1.820433	45.36216								3.690046	3.357614	45.732662							1.25716	4.288185	45.735291
2.194228	1.823373	45.361511								3.699619	3.354609	45.730469							1.260447	4.288489	45.73502
2.200892	1.825455	45.361031								3.709192	3.349869	45.729191							1.263734	4.287191	45.734947
2.207556	1.825648	45.360397								3.718766	3.345941	45.727901							1.267021	4.286918	45.734978
2.21422	1.826323	45.359467								3.728339	3.347468	45.726704							1.270307	4.287521	45.735313
2.220884	1.826779	45.358543								3.737912	3.349429	45.725784							1.273594	4.286541	45.735634
2.227547	1.826276	45.357582								3.747486	3.349842	45.724121							1.276881	4.286273	45.736313
2.234211	1.825188	45.357216								3.757059	3.347586	45.72253							1.280168	4.284963	45.736717
2.240875	1.82185	45.357269								3.766632	3.345432	45.720253							1.283455	4.284941	45.737576
2.247539	1.820127	45.357067								3.776206	3.344146	45.720142							1.286742	4.286633	45.738075
2.254203	1.817334	45.356663								3.785779	3.345783	45.72245							1.290029	4.287326	45.738541
2.260867	1.812956	45.356224								3.795352	3.344808	45.722828							1.293316	4.288307	45.73917
2.26753	1.811957	45.355824								3.804926	3.343038	45.720825							1.296603	4.288888	45.739876
2.274194	1.809911	45.35577								3.814499	3.343266	45.716068							1.29989	4.288644	45.740532
2.280858	1.805778	45.355904								3.824072	3.342757	45.71312							1.303177	4.289358	45.741131
2.287522	1.80523	45.35606								3.833646	3.341762	45.711956							1.306464	4.288653	45.741318
2.294186	1.807723	45.356392								3.843219	3.341148	45.711784							1.309751	4.286902	45.74123
2.300849	1.81124	45.35704								3.852793	3.341856	45.71072							1.313037	4.284841	45.741318
2.307513	1.812109	45.358112								3.862366	3.339303	45.70895							1.316324	4.278879	45.741207
2.314177	1.813624	45.359531								3.871939	3.336677	45.707874							1.319611	4.277879	45.740952
2.320841	1.816119	45.36047								3.881513	3.334939	45.706348							1.322898	4.277321	45.740818
2.327505	1.817477	45.360279								3.891086	3.335297	45.705086							1.326185	4.277137	45.740902
2.334169	1.81533	45.359638								3.900659	3.337294	45.70433							1.329472	4.277284	45.741192
2.340832	1.817468	45.359207								3.910233	3.337143	45.703472							1.332759	4.27671	45.741512
2.347496	1.816643	45.358849								3.919806	3.336716	45.702282							1.336046	4.275773	45.741886
2.35416	1.815121	45.358624								3.929379	3.339375	45.701469							1.339333	4.273441	45.742401
2.360824	1.813114	45.35791								3.938953	3.338084	45.700153							1.34262	4.272005	45.743095
2.367488	1.812535	45.35638								3.948526	3.336196	45.698647							1.345907	4.271136	45.744022
2.374152	1.813984	45.35405								3.958099	3.334426	45.697319							1.349194	4.271076	45.744469
2.380816	1.812256	45.350437								3.967673	3.335332	45.696575							1.352481	4.269897	45.744774
2.387479	1.810222	45.346519								3.977246	3.336727	45.696064							1.355767	4.268225	45.744686
2.394143	1.811029	45.343452								3.986819	3.338157	45.696045							1.359054	4.267717	45.74419
2.400807	1.812205	45.342361								3.996393	3.335355	45.695084							1.362341	4.267546	45.743618
2.407471	1.813364	45.342896								4.005966	3.334428	45.693813							1.365628	4.267428	45.742722
2.414135	1.813917	45.343826								4.01554	3.332264	45.692051							1.368915	4.266898	45.74168
2.420799	1.812167	45.34449								4.025113	3.331069	45.69083							1.372202	4.265744	45.740997
2.427462	1.810444	45.345226								4.034686	3.331391	45.690491							1.375489	4.264702	45.740475
2.434126	1.809904	45.346188								4.04426	3.332446	45.688435							1.378776	4.263081	45.740177
2.44079	1.809994	45.346798								4.053833	3.332967	45.684612							1.382063	4.262141	45.740074
2.447454	1.810444	45.346413								4.063406	3.333684	45.684162							1.38535	4.261895	45.739819
2.454118	1.80958	45.345406								4.072979	3.330147	45.686695							1.388637	4.260894	45.73975
2.460782	1.809448	45.344685								4.082553	3.324386	45.687222							1.391924	4.260282	45.739845
2.467445	1.81218	45.344471								4.092126	3.32365	45.685776							1.395211	4.2601	45.740257
2.474109	1.814728	45.344715								4.101699	3.324399	45.682438							1.398497	4.260184	45.740593
2.480773	1.817153	45.345242								4.111273	3.321845	45.681282							1.401784	4.260408	45.741093
2.487437	1.815193	45.3451								4.120846	3.322473	45.68066							1.405071	4.260533	45.741562
2.494101	1.809874	45.344067								4.13042	3.319482	45.681099							1.408358	4.260183	45.741886
2.500764	1.808171	45.342731								4.139993	3.322788	45.681866							1.411645	4.256799	45.74239
2.507428	1.807181	45.341236								4.149566	3.327938	45.683037							1.414932	4.256063	45.74292
2.514092	1.806108	45.338985								4.15914	3.328849	45.683582							1.418219	4.255942	45.74361
2.520756	1.801767	45.335941								4.168713	3.334502	45.684216							1.421506	4.255744	45.744041
2.52742	1.79919	45.332657								4.178286	3.338656	45.688091							1.424793	4.257494	45.744427
2.534084	1.801881	45.330132								4.18786	3.339275	45.703041							1.42808	4.25751	45.744854
2.540747	1.804643	45.328056								4.197433	3.337941	45.72406							1.431367	4.257558	45.745323
2.547411	1.807324	45.326313								4.207006	3.339214	45.748173							1.434654	4.256088	45.745899
2.554075	1.80589	45.325443								4.21658	3.344862	45.771381							1.43794	4.25551	45.746559
2.560739	1.807964	45.325405								4.226153	3.351187	45.797009							1.441227	4.256249	45.747459
2.567403	1.810602	45.325886								4.235726	3.358512	45.823048							1.444514	4.255794	45.748188
2.574067	1.809549	45.326412								4.2453	3.358975	45.848549							1.447801	4.255372	45.74905
2.58073	1.805948	45.326324								4.254873	3.361436	45.864075							1.451088	4.253646	45.750137
2.587394	1.805313	45.325508								4.264446	3.362933	45.874355							1.454375	4.252638	45.751583
2.594058	1.807574	45.324047								4.27402	3.364331	45.88092							1.457662	4.250648	45.752819
2.600722	1.807786	45.322346								4.283593	3.358858	45.884472							1.460949	4.250065	45.753826
2.607386	1.80821	45.320553								4.293167	3.355984	45.887058							1.464236	4.249041	45.754929
2.61405	1.809782	45.318897								4.30274	3.354385	45.888203							1.467523	4.248418	45.755558
2.620713	1.808539	45.317886								4.312313	3.35294	45.888443							1.47081	4.248422	45.756134
2.627377	1.805888	45.318001								4.321887	3.350673	45.888073							1.474097	4.248855	45.756695
2.634041	1.803671	45.318859								4.33146	3.349779	45.887436							1.477384	4.248661	45.757202
2.640705	1.802294	45.320026								4.341033	3.344163	45.885197							1.480671	4.247094	45.757713
2.647369	1.802351	45.32114								4.350606	3.34478	45.882614							1.483957	4.247445	45.758354
2.654033	1.801094	45.321358								4.36018	3.343711	45.880764							1.487244	4.246555	45.759315
2.660697	1.799891	45.320591								4.369753	3.343556	45.879383							1.490531	4.243564	45.759949
2.66736	1.799781	45.319527								4.379327	3.343528	45.876457							1.493818	4.245884	45.760452
2.674024	1.800322	45.31921								4.3889	3.343269	45.87254							1.497105	4.245538	45.760799
2.680688	1.799175	45.319805								4.398473	3.339913	45.867691							1.500392	4.244674	45.76115
2.687352	1.798456	45.320839								4.408047	3.336941	45.864677							1.503679	4.24482	45.761196
2.694016	1.798536	45.322113								4.41762	3.334218	45.863182							1.506966	4.244244	45.761482
2.70068	1.800573	45.323261								4.427193	3.331077	45.862103							1.510253	4.24304	45.761799
2.707343	1.803026	45.324387								4.436767	3.332233	45.859509							1.51354	4.241471	45.761597
2.714007	1.802483	45.325558								4.44634	3.337158	45.856873							1.516827	4.241348	45.761551
2.720671	1.801777	45.326206								4.455914	3.341475	45.853813							1.520114	4.241795	45.761513
2.727335	1.799163	45.325829								4.465487	3.340764	45.850266							1.523401	4.241242	45.761627
2.733999	1.798387	45.324326								4.47506	3.333706	45.847324							1.526688	4.239841	45.761887
2.740662	1.798205	45.322487								4.484633	3.334865	45.844193							1.529974	4.238781	45.761936
2.747326	1.801268	45.320663								4.494207	3.337747	45.841831							1.533261	4.238393	45.762093
2.75399	1.80337	45.319019								4.50378	3.341044	45.839203							1.536548	4.239639	45.761982
2.760654	1.803263	45.317314								4.513353	3.338012	45.836781							1.539835	4.239658	45.76215
2.767318	1.803734	45.315331								4.522927	3.336545	45.833847							1.543122	4.240321	45.762318
2.773982	1.805127	45.313545								4.5325	3.335913	45.829914							1.546409	4.240667	45.762623
2.780645	1.803466	45.312325								4.542074	3.335842	45.826382							1.549696	4.238847	45.762947
2.787309	1.800828	45.311401								4.551647	3.335292	45.824619							1.552983	4.237788	45.763458
2.793973	1.801007	45.310577								4.56122	3.328967	45.823326							1.55627	4.237177	45.763966
2.800637	1.803017	45.309586								4.570794	3.326252	45.821522							1.559557	4.236894	45.764309
2.807301	1.804676	45.308075								4.580367	3.320562	45.819195							1.562844	4.237911	45.764362
2.813965	1.805609	45.306648								4.58994	3.32259	45.817307							1.566131	4.237738	45.764187
2.820628	1.805623	45.305859								4.599514	3.320866	45.815247							1.569417	4.237485	45.763885
2.827292	1.806482	45.30563								4.609087	3.323913	45.813267							1.572704	4.238606	45.763412
2.833956	1.80672	45.306011								4.61866	3.325675	45.809341							1.575991	4.237593	45.7631
2.84062	1.804936	45.306965								4.628233	3.325729	45.806141							1.579278	4.237504	45.762894
2.847284	1.803981	45.307926								4.637807	3.32539	45.806194							1.582565	4.237006	45.763035
2.853948	1.806077	45.30867								4.64738	3.325467	45.806786							1.585852	4.238195	45.763054
2.860611	1.807676	45.309689								4.656954	3.324881	45.805565							1.589139	4.23908	45.763271
2.867275	1.806883	45.310524								4.666527	3.323956	45.8027							1.592426	4.238647	45.763332
2.873939	1.803181	45.310547								4.6761	3.319936	45.799606							1.595713	4.238792	45.763298
2.880603	1.801499	45.30999								4.685674	3.317021	45.796444							1.599	4.238632	45.762867
2.887267	1.802838	45.309418								4.695247	3.314927	45.794376							1.602287	4.238576	45.76215
2.89393	1.800617	45.30896								4.70482	3.314951	45.793968							1.605574	4.238117	45.761387
2.900594	1.795059	45.308212								4.714394	3.314763	45.794109							1.60886	4.238612	45.760899
2.907258	1.793813	45.306877								4.723967	3.314375	45.792698							1.612147	4.239465	45.760422
2.913922	1.794443	45.304588								4.733541	3.319217	45.790237							1.615434	4.239279	45.759979
2.920586	1.796934	45.3022								4.743114	3.320422	45.787418							1.618721	4.239195	45.759888
2.92725	1.796588	45.300667								4.752687	3.325663	45.785194							1.622008	4.239316	45.760021
2.933913	1.797576	45.299938								4.76226	3.328725	45.784813							1.625295	4.23929	45.759796
2.940577	1.799499	45.299046								4.771834	3.329316	45.785114							1.628582	4.239366	45.759541
2.947241	1.800473	45.297855								4.781407	3.325535	45.784306							1.631869	4.240114	45.759243
2.953905	1.798477	45.297607								4.79098	3.32307	45.783279							1.635156	4.240555	45.758991
2.960569	1.796305	45.297993								4.800554	3.317051	45.781197							1.638443	4.240448	45.758728
2.967233	1.795636	45.297798								4.810127	3.314705	45.779049							1.64173	4.240082	45.758427
2.973897	1.795335	45.296867								4.819701	3.313344	45.777332							1.645017	4.239376	45.758106
2.98056	1.796012	45.295639								4.829274	3.311929	45.774429							1.648304	4.238432	45.757732
2.987224	1.793826	45.294273								4.838847	3.312609	45.772408							1.65159	4.237447	45.757301
2.993888	1.790397	45.292683								4.848421	3.313756	45.771126							1.654877	4.236531	45.756832
3.000552	1.788459	45.291744								4.857994	3.31574	45.770027							1.658164	4.236281	45.756489
3.007216	1.786176	45.2915								4.867567	3.316228	45.768723							1.661451	4.236114	45.756153
3.01388	1.784546	45.291344								4.877141	3.319623	45.766911							1.664738	4.234283	45.756371
3.020543	1.782561	45.29076								4.886714	3.320459	45.765007							1.668025	4.233899	45.756882
3.027207	1.78309	45.289928								4.896287	3.32145	45.762569							1.671312	4.231752	45.757732
3.033871	1.78573	45.289268								4.905861	3.318281	45.759037							1.674599	4.230175	45.758595
3.040535	1.790592	45.289082								4.915434	3.315286	45.758217							1.677886	4.230742	45.759808
3.047199	1.793127	45.28957								4.925007	3.313113	45.760052							1.681173	4.231779	45.76088
3.053863	1.796478	45.290493								4.934581	3.317899	45.761715							1.68446	4.23224	45.761875
3.060526	1.800127	45.29092								4.944154	3.31607	45.761547							1.687747	4.231556	45.762993
3.06719	1.800841	45.290592								4.953727	3.316633	45.757469							1.691034	4.230915	45.763828
3.073854	1.803723	45.289196								4.963301	3.313751	45.753128							1.694321	4.230063	45.76466
3.080518	1.801767	45.287354								4.972874	3.315516	45.750565							1.697607	4.230262	45.765278
3.087182	1.800566	45.28616								4.982448	3.316059	45.749668							1.700894	4.229544	45.765541
3.093845	1.798467	45.285374								4.992021	3.312582	45.748772							1.704181	4.227474	45.765423
3.100509	1.794891	45.285053								5.001594	3.311433	45.746571							1.707468	4.227021	45.765568
3.107173	1.792793	45.285103								5.011168	3.310792	45.744781							1.710755	4.226813	45.765545
3.113837	1.789159	45.284653								5.020741	3.309296	45.742916							1.714042	4.226301	45.765343
3.120501	1.787111	45.283092								5.030314	3.313545	45.740749							1.717329	4.224823	45.765247
3.127165	1.786788	45.281017								5.039887	3.314309	45.738564							1.720616	4.223773	45.765057
3.133828	1.785572	45.27927								5.049461	3.315513	45.735882							1.723903	4.223157	45.764542
3.140492	1.784158	45.27829								5.059034	3.314908	45.733788							1.72719	4.223059	45.764233
3.147156	1.785623	45.278034								5.068608	3.314364	45.732704							1.730477	4.22271	45.76371
3.15382	1.787049	45.277603								5.078181	3.315725	45.731705							1.733764	4.221986	45.763718
3.160484	1.790119	45.276917								5.087754	3.314479	45.729309							1.737051	4.22191	45.763809
3.167148	1.791486	45.276485								5.097328	3.311738	45.726788							1.740337	4.221032	45.763847
3.173811	1.793868	45.276096								5.106901	3.30878	45.724915							1.743624	4.221554	45.763779
3.180475	1.795498	45.27515								5.116474	3.308774	45.724495							1.746911	4.222577	45.763878
3.187139	1.796054	45.273838								5.126048	3.307195	45.72459							1.750198	4.222461	45.76408
3.193803	1.795665	45.272873								5.135621	3.307338	45.72393							1.753485	4.223176	45.764362
3.200467	1.794931	45.272018								5.145195	3.305548	45.722153							1.756772	4.224051	45.764488
3.207131	1.793089	45.271305								5.154768	3.30952	45.720116							1.760059	4.22361	45.764854
3.213794	1.789799	45.271313								5.164341	3.311953	45.718113							1.763346	4.222055	45.765224
3.220458	1.788711	45.272362								5.173914	3.311025	45.715866							1.766633	4.221069	45.765335
3.227122	1.787626	45.273941								5.183488	3.308943	45.713245							1.76992	4.220715	45.765141
3.233786	1.787594	45.274738								5.193061	3.303112	45.708408							1.773207	4.220617	45.765034
3.24045	1.786662	45.274818								5.202634	3.303037	45.706463							1.776494	4.219892	45.764793
3.247114	1.7856	45.275166								5.212208	3.304842	45.70797							1.779781	4.218381	45.764515
3.253778	1.784902	45.275463								5.221781	3.307542	45.708679							1.783067	4.217584	45.764286
3.260441	1.78546	45.274967								5.231354	3.309341	45.707024							1.786354	4.217102	45.764294
3.267105	1.788381	45.274441								5.240928	3.309812	45.703201							1.789641	4.217466	45.764446
3.273769	1.789945	45.274517								5.250501	3.307226	45.69968							1.792928	4.216976	45.7644
3.280433	1.790671	45.274387								5.260075	3.305255	45.697083							1.796215	4.216463	45.764359
3.287097	1.790878	45.273403								5.269648	3.304788	45.695614							1.799502	4.217293	45.764523
3.293761	1.790947	45.271656								5.279221	3.306214	45.694981							1.802789	4.217575	45.764721
3.300424	1.790866	45.270031								5.288795	3.308068	45.694241							1.806076	4.217329	45.765202
3.307088	1.789426	45.268337								5.298368	3.304166	45.692791							1.809363	4.216637	45.765739
3.313752	1.787999	45.265728								5.307941	3.29768	45.690323							1.81265	4.216787	45.766098
3.320416	1.787882	45.262089								5.317514	3.295477	45.689072							1.815937	4.216023	45.765995
3.32708	1.788872	45.259014								5.327088	3.296129	45.68903							1.819224	4.21652	45.765808
3.333743	1.789847	45.257771								5.336661	3.300555	45.688747							1.82251	4.217297	45.765533
3.340407	1.788904	45.258636								5.346235	3.305603	45.688271							1.825797	4.216026	45.765377
3.347071	1.789016	45.260178								5.355808	3.310454	45.687088							1.829084	4.215462	45.765156
3.353735	1.788765	45.261032								5.365381	3.31184	45.686321							1.832371	4.215499	45.764988
3.360399	1.783589	45.261406								5.374955	3.308383	45.684486							1.835658	4.215542	45.764999
3.367063	1.782512	45.261494								5.384528	3.302082	45.682884							1.838945	4.214152	45.764927
3.373726	1.780061	45.261471								5.394101	3.299575	45.681141							1.842232	4.21386	45.764931
3.38039	1.778301	45.261066								5.403675	3.300601	45.679703							1.845519	4.214157	45.765163
3.387054	1.778847	45.260216								5.413248	3.303765	45.678543							1.848806	4.213151	45.765343
3.393718	1.777581	45.259304								5.422822	3.30309	45.677761							1.852093	4.212768	45.765556
3.400382	1.77904	45.258671								5.432395	3.302225	45.677067							1.85538	4.212656	45.765884
3.407046	1.783967	45.258301								5.441968	3.299585	45.676785							1.858667	4.212221	45.766251
3.413709	1.788739	45.257542								5.451541	3.30361	45.676151							1.861954	4.212399	45.766762
3.420373	1.790145	45.256023								5.461115	3.306072	45.675053							1.865241	4.213769	45.767231
3.427037	1.790663	45.254234								5.470688	3.304994	45.672749							1.868527	4.214297	45.767685
3.433701	1.789996	45.252384								5.480261	3.302601	45.668964							1.871814	4.213701	45.768261
3.440365	1.788158	45.250679								5.489835	3.301479	45.668037							1.875101	4.214565	45.768902
3.447029	1.783543	45.249756								5.499408	3.299635	45.668716							1.878388	4.215827	45.769543
3.453692	1.780615	45.249577								5.508982	3.299507	45.669201							1.881675	4.216319	45.770206
3.460356	1.780535	45.249382								5.518555	3.298596	45.667374							1.884962	4.217051	45.770664
3.46702	1.778136	45.248943								5.528128	3.296265	45.663403							1.888249	4.217191	45.770916
3.473684	1.779183	45.24847								5.537702	3.295712	45.660847							1.891536	4.217275	45.771042
3.480348	1.782338	45.248055								5.547275	3.296093	45.65913							1.894823	4.217424	45.771084
3.487011	1.780609	45.247826								5.556848	3.299381	45.659798							1.89811	4.21821	45.771198
3.493675	1.780869	45.247604								5.566422	3.30067	45.660194							1.901397	4.21853	45.771267
3.500339	1.783927	45.247627								5.575995	3.300627	45.659771							1.904684	4.218489	45.771606
3.507003	1.786148	45.248329								5.585568	3.299378	45.658272							1.907971	4.218651	45.772362
3.513667	1.78443	45.249275								5.595142	3.298492	45.656197							1.911257	4.217747	45.773144
3.520331	1.781939	45.249073								5.604715	3.301657	45.654945							1.914544	4.21672	45.773754
3.526994	1.781245	45.248432								5.614288	3.302092	45.652794							1.917831	4.216247	45.774223
3.533658	1.781839	45.248959								5.623862	3.304206	45.651264							1.921118	4.216002	45.774647
3.540322	1.778404	45.251045								5.633435	3.302959	45.650215							1.924405	4.21611	45.775063
3.546986	1.772721	45.254276								5.643008	3.303427	45.649067							1.927692	4.215679	45.775345
3.55365	1.770328	45.257732								5.652582	3.304983	45.646862							1.930979	4.215556	45.77544
3.560314	1.765712	45.260639								5.662155	3.304128	45.644302							1.934266	4.216215	45.775467
3.566978	1.763309	45.262627								5.671729	3.303154	45.641441							1.937553	4.215596	45.775433
3.573641	1.764212	45.263756								5.681302	3.305779	45.639626							1.94084	4.215571	45.77478
3.580305	1.764348	45.264526								5.690875	3.305646	45.639294							1.944127	4.215503	45.774174
3.586969	1.766282	45.264969								5.700449	3.305982	45.638542							1.947414	4.215381	45.773941
3.593633	1.770248	45.264488								5.710022	3.306021	45.637222							1.950701	4.21483	45.77393
3.600297	1.775767	45.263462								5.719595	3.301788	45.636894							1.953987	4.214188	45.773643
3.606961	1.77889	45.26239								5.729168	3.300039	45.636524							1.957274	4.212193	45.773731
3.613624	1.779176	45.261585								5.738742	3.297267	45.635818							1.960561	4.211356	45.773933
3.620288	1.781659	45.261547								5.748315	3.298243	45.635319							1.963848	4.211817	45.773964
3.626952	1.782728	45.261723								5.757888	3.302844	45.63369							1.967135	4.210826	45.773911
3.633616	1.780214	45.261223								5.767462	3.30513	45.63039							1.970422	4.209666	45.77375
3.64028	1.777379	45.260349								5.777035	3.30076	45.631294							1.973709	4.209423	45.773655
3.646944	1.776368	45.259571								5.786609	3.298384	45.634117							1.976996	4.209882	45.773445
3.653607	1.776425	45.258343								5.796182	3.297812	45.635143							1.980283	4.209165	45.773243
3.660271	1.779441	45.256615								5.805755	3.302116	45.634277							1.98357	4.20889	45.77322
3.666935	1.780293	45.255665								5.815329	3.307843	45.631512							1.986857	4.20852	45.773262
3.673599	1.780052	45.255653								5.824902	3.308985	45.629532							1.990144	4.207185	45.773563
3.680263	1.781029	45.255367								5.834476	3.305454	45.6287							1.993431	4.207469	45.773949
3.686926	1.779464	45.253727								5.844049	3.30199	45.628429							1.996717	4.208117	45.774529
3.69359	1.776677	45.250824								5.853622	3.301671	45.628117							2.000004	4.207798	45.775043
3.700254	1.774011	45.247391								5.863195	3.300344	45.627239							2.003291	4.207085	45.77533
3.706918	1.774251	45.244019								5.872769	3.3013	45.625248							2.006578	4.206017	45.775608
3.713582	1.774944	45.241863								5.882342	3.30007	45.624378							2.009865	4.205887	45.775913
3.720246	1.776057	45.240452								5.891915	3.299473	45.62289							2.013152	4.205206	45.776119
3.72691	1.7773	45.238766								5.901489	3.301547	45.621441							2.016439	4.205035	45.776161
3.733573	1.777939	45.237148								5.911062	3.299011	45.620163							2.019726	4.204669	45.776474
3.740237	1.776035	45.235634								5.920635	3.29675	45.618763							2.023013	4.204532	45.776932
3.746901	1.773707	45.23391								5.930209	3.301277	45.617138							2.0263	4.204023	45.777576
3.753565	1.774298	45.231861								5.939782	3.303972	45.615284							2.029587	4.203516	45.778164
3.760229	1.773346	45.22995								5.949356	3.306041	45.613831							2.032874	4.203001	45.778713
3.766892	1.771069	45.228279								5.958929	3.305418	45.613178							2.03616	4.203817	45.779167
3.773556	1.771162	45.227299								5.968502	3.301611	45.612713							2.039448	4.205283	45.779442
3.78022	1.770775	45.227245								5.978076	3.304207	45.611927							2.042734	4.205548	45.779598
3.786884	1.769662	45.227737								5.987649	3.304323	45.610733							2.046021	4.204783	45.779629
3.793548	1.76841	45.228302								5.997222	3.306306	45.609291							2.049308	4.204933	45.779346
3.800211	1.768365	45.22868								6.006795	3.306195	45.607353							2.052595	4.20487	45.778954
3.806875	1.769992	45.22868								6.016369	3.305022	45.606216							2.055882	4.204697	45.77853
3.81354	1.771798	45.227898								6.025942	3.306416	45.605225							2.059169	4.203584	45.778263
3.820203	1.773338	45.226738								6.035516	3.308135	45.603653							2.062456	4.203249	45.777988
3.826867	1.776995	45.225712								6.045089	3.308778	45.600201							2.065743	4.203623	45.777771
3.833531	1.780737	45.225281								6.054662	3.31042	45.597107							2.06903	4.203009	45.777607
3.840195	1.780607	45.226482								6.064236	3.310266	45.598049							2.072317	4.20275	45.777336
3.846859	1.778386	45.227974								6.073809	3.309033	45.598896							2.075603	4.20249	45.777298
3.853522	1.776619	45.229088								6.083382	3.312607	45.599667							2.078891	4.202955	45.777214
3.860186	1.774907	45.230179								6.092956	3.309591	45.598656							2.082177	4.204049	45.777016
3.86685	1.770444	45.232349								6.102529	3.309983	45.59613							2.085464	4.204363	45.776817
3.873514	1.765972	45.234699								6.112103	3.310339	45.595051							2.088751	4.20502	45.776508
3.880177	1.765548	45.236233								6.121676	3.310516	45.595448							2.092038	4.205718	45.776199
3.886841	1.764274	45.236782								6.131249	3.309463	45.596172							2.095325	4.206323	45.775928
3.893505	1.759491	45.236446								6.140822	3.309966	45.597099							2.098612	4.20628	45.775723
3.900169	1.759571	45.235157								6.150396	3.312369	45.596844							2.101899	4.206401	45.775593
3.906833	1.761723	45.233799								6.159969	3.310381	45.595791							2.105186	4.207008	45.775627
3.913497	1.76033	45.232937								6.169542	3.312718	45.594589							2.108473	4.207048	45.775925
3.920161	1.75995	45.233421								6.179116	3.312049	45.593372							2.11176	4.207323	45.776291
3.926825	1.762707	45.234818								6.188689	3.311042	45.591522							2.115047	4.207127	45.776581
3.933488	1.769922	45.235767								6.198263	3.311721	45.589218							2.118334	4.206094	45.77684
3.940152	1.772732	45.236172								6.207836	3.31452	45.588146							2.12162	4.205681	45.77721
3.946816	1.773312	45.23679								6.217409	3.313078	45.587597							2.124907	4.205015	45.777683
3.95348	1.773371	45.237701								6.226983	3.313854	45.586834							2.128194	4.204076	45.778221
3.960144	1.772359	45.238422								6.236556	3.3152	45.585651							2.131481	4.203573	45.779007
3.966807	1.772399	45.239044								6.246129	3.315883	45.583851							2.134768	4.203341	45.779972
3.973471	1.76897	45.239876								6.255702	3.313956	45.582363							2.138055	4.204062	45.780933
3.980135	1.765304	45.240459								6.265276	3.313648	45.581638							2.141342	4.204675	45.781891
3.986799	1.763457	45.240505								6.274849	3.313098	45.581417							2.144629	4.205261	45.782845
3.993463	1.766099	45.239433								6.284422	3.310602	45.580452							2.147916	4.204917	45.783615
4.000126	1.767239	45.236515								6.293996	3.312548	45.578396							2.151203	4.204831	45.783989
4.00679	1.766355	45.232697								6.303569	3.308956	45.575863							2.15449	4.205676	45.784142
4.013454	1.765383	45.229233								6.313143	3.308519	45.574226							2.157777	4.206165	45.784153
4.020118	1.764432	45.226028								6.322716	3.309942	45.572758							2.161064	4.205897	45.784233
4.026782	1.764829	45.222923								6.332289	3.307728	45.569202							2.164351	4.204731	45.784286
4.033446	1.763782	45.22065								6.341863	3.305753	45.567303							2.167637	4.205391	45.784218
4.04011	1.761648	45.219074								6.351436	3.306318	45.568851							2.170924	4.20642	45.784199
4.046773	1.761185	45.217678								6.36101	3.305652	45.571121							2.174211	4.206418	45.784149
4.053437	1.761512	45.216457								6.370583	3.30906	45.570293							2.177498	4.205569	45.784214
4.060101	1.762047	45.21553								6.380156	3.311885	45.567188							2.180785	4.2048	45.784267
4.066765	1.758227	45.214371								6.389729	3.314087	45.563042							2.184072	4.204963	45.784088
4.073429	1.754323	45.213341								6.399303	3.312716	45.561012							2.187359	4.204884	45.783871
4.080092	1.752177	45.213112								6.408876	3.310162	45.559586							2.190646	4.205422	45.783646
4.086756	1.750918	45.213417								6.418449	3.310901	45.559052							2.193933	4.206512	45.783054
4.09342	1.750307	45.214161								6.428023	3.308281	45.559925							2.19722	4.206843	45.782368
4.100084	1.752799	45.214474								6.437596	3.309321	45.560215							2.200507	4.206853	45.78167
4.106748	1.755932	45.213299								6.447169	3.305813	45.55867							2.203794	4.207297	45.78109
4.113412	1.756782	45.21241								6.456743	3.306012	45.556263							2.207081	4.207062	45.780468
4.120076	1.757614	45.212128								6.466316	3.304649	45.554714							2.210367	4.206502	45.779663
4.12674	1.757138	45.212597								6.47589	3.30633	45.554283							2.213654	4.205509	45.779087
4.133403	1.756202	45.212654								6.485463	3.304361	45.55508							2.216941	4.20739	45.777992
4.140067	1.754236	45.212387								6.495036	3.306526	45.555843							2.220228	4.206533	45.776867
4.146731	1.751935	45.212288								6.50461	3.305012	45.555466							2.223515	4.206505	45.775635
4.153395	1.752377	45.212605								6.514183	3.309299	45.553463							2.226802	4.207783	45.774242
4.160058	1.753563	45.21352								6.523757	3.307046	45.551601							2.230089	4.207644	45.772774
4.166722	1.754724	45.214931								6.533329	3.306044	45.551178							2.233376	4.208882	45.771572
4.173386	1.755597	45.216602								6.542903	3.302492	45.549557							2.236663	4.208241	45.770615
4.18005	1.756437	45.217457								6.552476	3.303858	45.548779							2.23995	4.207018	45.769817
4.186714	1.759167	45.21759								6.56205	3.30711	45.547482							2.243237	4.20728	45.768982
4.193377	1.760551	45.217567								6.571623	3.309894	45.545795							2.246524	4.20858	45.768253
4.200041	1.759045	45.217037								6.581196	3.309313	45.545452							2.24981	4.20806	45.767502
4.206705	1.757998	45.216877								6.59077	3.308766	45.544708							2.253098	4.206552	45.766949
4.213369	1.757244	45.217003								6.600343	3.306381	45.543716							2.256384	4.205346	45.766773
4.220033	1.75849	45.216557								6.609916	3.305884	45.542942							2.259671	4.204464	45.766529
4.226697	1.759995	45.215157								6.61949	3.307155	45.540253							2.262958	4.204848	45.766308
4.233361	1.758157	45.213253								6.629063	3.312104	45.539612							2.266245	4.20508	45.765968
4.240025	1.760579	45.211529								6.638637	3.313722	45.541035							2.269532	4.204697	45.765438
4.246688	1.763378	45.210041								6.64821	3.315994	45.542934							2.272819	4.204032	45.765217
4.253352	1.763651	45.208008								6.657783	3.310908	45.541672							2.276106	4.204268	45.765099
4.260016	1.764483	45.206432								6.667356	3.31102	45.537018							2.279393	4.204084	45.765137
4.26668	1.76637	45.205448								6.67693	3.309816	45.53286							2.28268	4.203973	45.765335
4.273344	1.767706	45.204235								6.686503	3.301311	45.530239							2.285967	4.203998	45.765499
4.280007	1.765987	45.20248								6.696076	3.302645	45.528767							2.289253	4.204029	45.765408
4.286671	1.764879	45.201443								6.70565	3.303819	45.531261							2.292541	4.205087	45.765179
4.293335	1.764871	45.20129								6.715223	3.331172	45.747463							2.295827	4.205951	45.764954
4.299999	1.763889	45.201664								6.724797	3.352128	45.751148							2.299114	4.205441	45.764652
4.306663	1.76151	45.201874								6.73437	3.350909	45.737747							2.302401	4.204871	45.764587
4.313327	1.761648	45.201366								6.743943	3.351688	45.712803							2.305688	4.204253	45.76482
4.319991	1.764541	45.199615								6.753517	3.351822	45.678921							2.308975	4.202293	45.76511
4.326654	1.765352	45.197765								6.76309	3.349846	45.667339							2.312262	4.200443	45.765247
4.333318	1.767523	45.196899								6.772663	3.365479	45.832119							2.315549	4.199558	45.76511
4.339982	1.767133	45.196671								6.782237	3.373976	45.769627							2.318836	4.199282	45.764866
4.346646	1.765767	45.19664								6.79181	3.380859	45.764164							2.322123	4.199302	45.764523
4.35331	1.763294	45.196777								6.801383	3.385397	45.795708							2.32541	4.198662	45.764122
4.359973	1.762468	45.196545								6.810956	3.379185	45.832256							2.328697	4.197687	45.763649
4.366637	1.762491	45.195663								6.82053	3.369046	45.844746							2.331984	4.196842	45.762882
4.373301	1.759681	45.194462								6.830103	3.357336	45.836761							2.33527	4.196114	45.761654
4.379965	1.757367	45.192329								6.839677	3.342172	45.818089							2.338557	4.19548	45.760078
4.386629	1.757029	45.18961								6.84925	3.330691	45.797173							2.341844	4.195231	45.758579
4.393292	1.756201	45.18681								6.858823	3.324232	45.7831							2.345131	4.194639	45.757298
4.399956	1.755681	45.1847								6.868397	3.322776	45.776142							2.348418	4.193352	45.756184
4.406621	1.755186	45.183441								6.87797	3.327312	45.771297							2.351705	4.19279	45.755215
4.413284	1.754366	45.182457								6.887544	3.326368	45.766315							2.354992	4.192655	45.754486
4.419948	1.754579	45.181519								6.897117	3.32603	45.761269							2.358279	4.192544	45.753838
4.426612	1.756218	45.181694								6.90669	3.321093	45.754642							2.361566	4.191833	45.753353
4.433276	1.757676	45.182537								6.916264	3.316901	45.74902							2.364853	4.191485	45.752972
4.439939	1.756779	45.18372								6.925837	3.320409	45.746918							2.36814	4.192058	45.75248
4.446603	1.755364	45.184845								6.93541	3.31841	45.745975							2.371427	4.19121	45.751957
4.453267	1.758088	45.184937								6.944983	3.318259	45.743237							2.374714	4.189687	45.75153
4.459931	1.760889	45.184875								6.954557	3.313513	45.738159							2.378	4.188762	45.75127
4.466595	1.760166	45.185055								6.96413	3.309617	45.733727							2.381287	4.188777	45.751186
4.473258	1.760022	45.185368								6.973703	3.310904	45.729374							2.384574	4.188338	45.751068
4.479922	1.762225	45.185642								6.983277	3.313228	45.726662							2.387861	4.187863	45.75119
4.486586	1.762504	45.185555								6.99285	3.320064	45.724945							2.391148	4.188688	45.751141
4.49325	1.759139	45.18457								7.002424	3.321421	45.721867							2.394435	4.189224	45.751236
4.499914	1.756315	45.183559								7.011997	3.32097	45.717499							2.397722	4.189509	45.751362
4.506578	1.753319	45.182983								7.02157	3.323652	45.713158							2.401009	4.189262	45.751545
4.513242	1.749388	45.183044								7.031144	3.32672	45.709663							2.404296	4.18951	45.75182
4.519906	1.746365	45.182358								7.040717	3.33617	45.705986							2.407583	4.189185	45.752045
4.526569	1.745765	45.181023								7.050291	3.347007	45.704247							2.41087	4.189264	45.752304
4.533233	1.748297	45.179474								7.059864	3.35503	45.70229							2.414157	4.189435	45.752525
4.539897	1.749568	45.17823								7.069437	3.366472	45.699402							2.417444	4.190447	45.752468
4.546561	1.750277	45.17878								7.07901	3.373485	45.696323							2.420731	4.191317	45.752258
4.553225	1.752594	45.180023								7.088584	3.374273	45.692982							2.424017	4.192106	45.751915
4.559888	1.75349	45.180782								7.098157	3.377134	45.689102							2.427304	4.193646	45.751766
4.566552	1.750605	45.181232								7.10773	3.386003	45.685581							2.430591	4.195143	45.751633
4.573216	1.748142	45.182053								7.117304	3.391924	45.68232							2.433878	4.196692	45.751663
4.57988	1.747545	45.183281								7.126877	3.401278	45.679638							2.437165	4.196759	45.751762
4.586544	1.747958	45.184273								7.13645	3.398093	45.678421							2.440452	4.197232	45.75211
4.593207	1.747047	45.184841								7.146024	3.397791	45.678413							2.443739	4.195734	45.752357
4.599871	1.746451	45.185196								7.155597	3.394878	45.678646							2.447026	4.195055	45.75285
4.606535	1.746878	45.185066								7.165171	3.397959	45.676456							2.450313	4.19351	45.753712
4.613199	1.74724	45.184582								7.174744	3.401201	45.673363							2.4536	4.193463	45.754494
4.619863	1.746503	45.184681								7.184317	3.403131	45.669388							2.456887	4.1938	45.755302
4.626527	1.745564	45.185646								7.193891	3.400496	45.664494							2.460174	4.193794	45.756107
4.633191	1.745805	45.186462								7.203464	3.396306	45.664249							2.46346	4.194132	45.756702
4.639854	1.74894	45.186577								7.213037	3.39456	45.665768							2.466748	4.193829	45.757332
4.646518	1.751129	45.186661								7.22261	3.393687	45.665947							2.470034	4.195296	45.757839
4.653182	1.753868	45.187008								7.232184	3.389793	45.662682							2.473321	4.195258	45.758045
4.659846	1.75672	45.186401								7.241757	3.3896	45.657001							2.476608	4.195735	45.758266
4.66651	1.758602	45.184399								7.251331	3.384648	45.65139							2.479895	4.195835	45.758129
4.673173	1.758297	45.182579								7.260904	3.382982	45.64801							2.483182	4.196174	45.758144
4.679837	1.755491	45.181614								7.270477	3.377767	45.645008							2.486469	4.196062	45.758316
4.686501	1.753703	45.181461								7.280051	3.37375	45.643139							2.489756	4.197193	45.758343
4.693165	1.754229	45.18169								7.289624	3.370806	45.640896							2.493043	4.195902	45.758278
4.699829	1.755362	45.182095								7.299197	3.367893	45.637276							2.49633	4.195696	45.758289
4.706493	1.756118	45.181767								7.308771	3.369737	45.633076							2.499617	4.195894	45.758106
4.713157	1.758289	45.181152								7.318344	3.368781	45.62772							2.502904	4.195431	45.757767
4.71982	1.757744	45.180878								7.327918	3.363654	45.622177							2.506191	4.194118	45.757084
4.726484	1.756167	45.181015								7.337491	3.363835	45.616608							2.509477	4.19302	45.756077
4.733148	1.751695	45.181751								7.347064	3.360565	45.612633							2.512764	4.192093	45.754887
4.739812	1.747412	45.182812								7.356637	3.357885	45.610649							2.516051	4.191306	45.75375
4.746476	1.746305	45.183979								7.366211	3.358254	45.608871							2.519338	4.191247	45.753067
4.753139	1.744817	45.183777								7.375784	3.359676	45.607246							2.522625	4.190358	45.752533
4.759803	1.744887	45.182804								7.385357	3.353221	45.604668							2.525912	4.18992	45.75227
4.766467	1.745727	45.181538								7.394931	3.352439	45.601727							2.529199	4.190245	45.75243
4.773131	1.745915	45.180325								7.404504	3.349721	45.599922							2.532486	4.190737	45.753086
4.779795	1.747224	45.179321								7.414078	3.349164	45.597309							2.535773	4.191322	45.753967
4.786458	1.747148	45.177593								7.423651	3.348971	45.595608							2.53906	4.191613	45.754578
4.793122	1.746083	45.174419								7.433224	3.348308	45.594303							2.542347	4.192159	45.754929
4.799786	1.74448	45.17062								7.442798	3.35003	45.592464							2.545634	4.192054	45.755096
4.80645	1.744574	45.167027								7.452371	3.351822	45.591248							2.548921	4.191571	45.755005
4.813114	1.74629	45.164608								7.461944	3.354224	45.589977							2.552207	4.191298	45.754799
4.819778	1.747329	45.163731								7.471518	3.35576	45.586071							2.555494	4.190366	45.754673
4.826442	1.747427	45.162186								7.481091	3.351325	45.581223							2.558781	4.189619	45.754539
4.833106	1.745671	45.160137								7.490664	3.347718	45.581108							2.562068	4.189373	45.754532
4.839769	1.744507	45.158272								7.500237	3.348448	45.583084							2.565355	4.18936	45.754616
4.846433	1.74681	45.157146								7.509811	3.347765	45.583363							2.568642	4.189174	45.754539
4.853097	1.750353	45.1567								7.519384	3.34953	45.5811							2.571929	4.189513	45.754375
4.859761	1.75152	45.155785								7.528958	3.34944	45.577084							2.575216	4.189964	45.754211
4.866425	1.751953	45.153942								7.538531	3.349021	45.573448							2.578503	4.189665	45.754021
4.873088	1.755367	45.151272								7.548104	3.349838	45.571339							2.58179	4.189073	45.753883
4.879752	1.759439	45.148785								7.557678	3.348873	45.570049							2.585077	4.188757	45.753387
4.886416	1.761595	45.146809								7.567251	3.348501	45.570583							2.588364	4.18882	45.752831
4.89308	1.758962	45.14576								7.576825	3.35075	45.570679							2.59165	4.189282	45.75222
4.899744	1.756536	45.145844								7.586398	3.350462	45.569408							2.594937	4.188919	45.751511
4.906408	1.759629	45.146057								7.595971	3.349319	45.566406							2.598224	4.188577	45.750858
4.913072	1.759124	45.14616								7.605545	3.348858	45.563614							2.601511	4.187469	45.750046
4.919735	1.755623	45.146439								7.615118	3.344594	45.561836							2.604798	4.187502	45.74926
4.926399	1.753444	45.146515								7.624691	3.344854	45.561146							2.608085	4.187654	45.748772
4.933063	1.751686	45.146111								7.634264	3.346028	45.559483							2.611372	4.186519	45.748199
4.939727	1.750911	45.145103								7.643838	3.341661	45.558502							2.614659	4.186159	45.747849
4.946391	1.74964	45.143318								7.653411	3.342159	45.557014							2.617946	4.185673	45.747437
4.953054	1.745849	45.14138								7.662984	3.340293	45.555267							2.621233	4.18493	45.747452
4.959718	1.742787	45.140453								7.672558	3.337617	45.554916							2.62452	4.183623	45.747421
4.966382	1.741462	45.1413								7.682131	3.34195	45.553654							2.627807	4.182733	45.747143
4.973046	1.742211	45.14222								7.691705	3.342408	45.55146							2.631094	4.182524	45.746853
4.97971	1.742705	45.142361								7.701278	3.342134	45.549812							2.634381	4.18225	45.746574
4.986373	1.740648	45.142723								7.710851	3.341722	45.549026							2.637667	4.181653	45.746243
4.993037	1.739229	45.142868								7.720425	3.336859	45.548229							2.640954	4.181169	45.745728
4.999701	1.738569	45.143322								7.729998	3.335432	45.547356							2.644241	4.181121	45.745411
5.006365	1.740631	45.144211								7.739572	3.334877	45.545582							2.647528	4.180476	45.74509
5.013029	1.742106	45.145199								7.749145	3.334198	45.543137							2.650815	4.179283	45.745056
5.019693	1.742299	45.146381								7.758718	3.345182	45.539406							2.654102	4.179137	45.744881
5.026357	1.743578	45.147602								7.768291	3.410622	45.726322							2.657389	4.178808	45.744629
5.03302	1.745998	45.148739								7.777865	3.410801	45.744743							2.660676	4.179128	45.74456
5.039684	1.750311	45.149193								7.787438	3.414761	45.799599							2.663963	4.179701	45.7444
5.046348	1.7511	45.149826								7.797011	3.41884	45.894028							2.66725	4.178184	45.744373
5.053012	1.752409	45.151066								7.806585	3.422481	46.036671							2.670537	4.178204	45.744186
5.059676	1.752774	45.153751								7.816158	3.42502	46.169495							2.673824	4.178068	45.743858
5.066339	1.752136	45.156559								7.825731	3.427046	46.259075							2.67711	4.176734	45.743816
5.073003	1.751533	45.159267								7.835305	3.427931	46.28883							2.680398	4.176677	45.744064
5.079667	1.752663	45.161175								7.844878	3.427908	46.278469							2.683684	4.177028	45.74456
5.086331	1.752313	45.162388								7.854452	3.428327	46.260021							2.686971	4.176073	45.744938
5.092995	1.748932	45.163162								7.864025	3.423764	46.236252							2.690258	4.177044	45.744896
5.099659	1.747483	45.164192								7.873598	3.415972	46.210651							2.693545	4.178191	45.744785
5.106323	1.746786	45.165028								7.883172	3.398922	46.153385							2.696832	4.179785	45.744442
5.112987	1.74924	45.164436								7.892745	3.393972	46.079632							2.700119	4.180705	45.744114
5.11965	1.751183	45.163963								7.902318	3.39413	46.066807							2.703406	4.181072	45.743797
5.126314	1.749985	45.163616								7.911891	3.396435	46.069214							2.706693	4.181568	45.743416
5.132978	1.752192	45.162373								7.921465	3.399098	46.069328							2.70998	4.181414	45.74337
5.139642	1.753326	45.161316								7.931038	3.401741	46.064411							2.713267	4.181714	45.743404
5.146306	1.751342	45.160847								7.940612	3.399513	46.056019							2.716554	4.181813	45.743446
5.152969	1.752685	45.159801								7.950185	3.392914	46.045666							2.719841	4.182136	45.743351
5.159633	1.752254	45.158272								7.959758	3.385823	46.036686							2.723127	4.181796	45.743263
5.166297	1.750699	45.156559								7.969332	3.378606	46.030758							2.726414	4.182648	45.74276
5.172961	1.749569	45.155117								7.978905	3.376313	46.026993							2.729701	4.18287	45.741898
5.179625	1.74798	45.154308								7.988478	3.374255	46.022659							2.732988	4.184162	45.741203
5.186288	1.746324	45.154129								7.998052	3.370052	46.016899							2.736275	4.182527	45.740086
5.192952	1.742019	45.154537								8.007626	3.368642	46.010143							2.739562	4.181522	45.739147
5.199616	1.740134	45.15461								8.017199	3.370476	46.00296							2.742849	4.181927	45.738281
5.20628	1.741347	45.154118								8.026772	3.370396	45.995651							2.746136	4.181688	45.73761
5.212944	1.744416	45.152916								8.036345	3.369354	45.989357							2.749423	4.182461	45.737083
5.219608	1.746609	45.15152								8.045919	3.368959	45.981033							2.75271	4.182862	45.736698
5.226272	1.746446	45.149479								8.055492	3.370988	45.97187							2.755997	4.182904	45.736458
5.232935	1.746785	45.146137								8.065065	3.376285	45.967216							2.759284	4.185507	45.736572
5.239599	1.744768	45.143143								8.074638	3.381249	45.964817							2.762571	4.185194	45.736992
5.246263	1.740621	45.1409								8.084211	3.390768	45.962143							2.765857	4.184892	45.737186
5.252927	1.738729	45.139641								8.093784	3.405682	45.959488							2.769144	4.184918	45.737476
5.259591	1.736881	45.138542								8.103359	3.427955	45.956551							2.772431	4.183941	45.737537
5.266254	1.736331	45.137714								8.112932	3.45147	45.953148							2.775718	4.184492	45.737221
5.272918	1.736301	45.137569								8.122505	3.475783	45.949512							2.779005	4.183829	45.736809
5.279582	1.738743	45.137711								8.132078	3.494636	45.946453							2.782292	4.183364	45.73642
5.286246	1.740844	45.138783								8.141651	3.511975	45.94339							2.785579	4.183549	45.73616
5.29291	1.741774	45.139477								8.151226	3.523162	45.939941							2.788866	4.183451	45.735748
5.299574	1.741242	45.139042								8.160799	3.526205	45.936287							2.792153	4.183641	45.735001
5.306238	1.739998	45.138447								8.170372	3.526058	45.932377							2.79544	4.183889	45.734154
5.312901	1.739988	45.137341								8.179945	3.52366	45.928669							2.798727	4.182902	45.733295
5.319565	1.741706	45.136097								8.189518	3.52091	45.92522							2.802014	4.181488	45.732548
5.326229	1.737843	45.135143								8.199093	3.51808	45.921982							2.8053	4.181755	45.731979
5.332893	1.73607	45.134258								8.208666	3.514383	45.918186							2.808588	4.18225	45.731487
5.339557	1.737862	45.13385								8.218239	3.511223	45.91441							2.811874	4.181221	45.731194
5.34622	1.739101	45.134094								8.227812	3.509534	45.910156							2.815161	4.181476	45.730747
5.352884	1.740684	45.134598								8.237385	3.510419	45.905357							2.818448	4.181082	45.73024
5.359548	1.742043	45.13538								8.24696	3.508315	45.900608							2.821735	4.181849	45.729733
5.366212	1.744901	45.135986								8.256533	3.509852	45.896526							2.825022	4.182249	45.729565
5.372876	1.74551	45.136585								8.266106	3.504759	45.893005							2.828309	4.182816	45.729572
5.379539	1.745107	45.137077								8.275679	3.499163	45.889954							2.831596	4.183245	45.729836
5.386203	1.745656	45.137573								8.285252	3.493662	45.887882							2.834883	4.183157	45.730354
5.392867	1.746236	45.138531								8.294825	3.487072	45.88736							2.83817	4.18254	45.730762
5.399531	1.747457	45.140347								8.304399	3.480339	45.88821							2.841457	4.181716	45.731152
5.406195	1.748056	45.143089								8.313972	3.471214	45.88776							2.844743	4.180204	45.731403
5.412859	1.748938	45.146515								8.323545	3.459527	45.886665							2.848031	4.180952	45.731621
5.419523	1.750463	45.149952								8.333118	3.4533	45.883045							2.851317	4.18111	45.73177
5.426187	1.751434	45.152519								8.342691	3.44841	45.878807							2.854604	4.181017	45.731865
5.43285	1.752141	45.15398								8.352266	3.444159	45.875652							2.857891	4.179707	45.731644
5.439514	1.750167	45.154842								8.361839	3.440784	45.87336							2.861178	4.179237	45.731392
5.446178	1.748509	45.155453								8.371412	3.437959	45.871666							2.864465	4.178632	45.730965
5.452842	1.745913	45.154755								8.380985	3.4359	45.870647							2.867752	4.178086	45.730267
5.459506	1.743795	45.152668								8.390558	3.436405	45.868752							2.871039	4.177882	45.729206
5.466169	1.743062	45.150661								8.400133	3.436867	45.86552							2.874326	4.178716	45.728386
5.472833	1.740008	45.14949								8.409706	3.435406	45.861794							2.877613	4.178651	45.727421
5.479497	1.738459	45.149132								8.419279	3.434523	45.860561							2.8809	4.178863	45.726669
5.486161	1.738595	45.149773								8.428852	3.431623	45.859566							2.884187	4.180374	45.726353
5.492825	1.73991	45.15131								8.438425	3.430701	45.857117							2.887474	4.180392	45.725784
5.499489	1.741553	45.153648								8.448	3.427597	45.85424							2.89076	4.179128	45.725239
5.506153	1.74272	45.155594								8.457573	3.425886	45.852974							2.894047	4.180204	45.72448
5.512816	1.74499	45.156582								8.467146	3.423134	45.853394							2.897334	4.179333	45.723988
5.51948	1.746191	45.157269								8.476719	3.420125	45.85321							2.900621	4.180194	45.723392
5.526144	1.744855	45.158234								8.486292	3.419014	45.851372							2.903908	4.179419	45.723106
5.532808	1.744648	45.160126								8.495865	3.418324	45.848804							2.907195	4.178828	45.722862
5.539472	1.744378	45.162308								8.50544	3.416049	45.845028							2.910482	4.177414	45.722126
5.546135	1.744855	45.164658								8.515013	3.414176	45.841431							2.913769	4.176277	45.721668
5.552799	1.746232	45.166313								8.524586	3.409193	45.838139							2.917056	4.175206	45.721035
5.559463	1.743606	45.16703								8.534159	3.404119	45.836182							2.920343	4.17488	45.720364
5.566127	1.743468	45.166096								8.543732	3.402115	45.835651							2.92363	4.175632	45.719692
5.572791	1.746347	45.164505								8.553307	3.398652	45.835571							2.926917	4.17504	45.719368
5.579454	1.745316	45.164005								8.56288	3.394301	45.834766							2.930204	4.174491	45.718887
5.586118	1.743793	45.164696								8.572453	3.391615	45.832703							2.933491	4.174788	45.718494
5.592782	1.742577	45.166103								8.582026	3.390951	45.829773							2.936777	4.174235	45.71801
5.599446	1.743663	45.16692								8.591599	3.39223	45.827259							2.940064	4.174567	45.717617
5.60611	1.743133	45.167332								8.601173	3.394491	45.82494							2.943351	4.173966	45.71727
5.612774	1.739285	45.167973								8.610746	3.39505	45.820259							2.946638	4.175359	45.717155
5.619438	1.73863	45.168789								8.620319	3.393164	45.814098							2.949925	4.175683	45.717167
5.626101	1.740171	45.16983								8.629892	3.392121	45.810276							2.953212	4.174886	45.716995
5.632765	1.739992	45.170536								8.639465	3.389335	45.811012							2.956499	4.175138	45.716625
5.639429	1.739003	45.170788								8.64904	3.387323	45.813931							2.959786	4.173835	45.716305
5.646093	1.739706	45.170906								8.658613	3.385517	45.815578							2.963073	4.174409	45.716244
5.652757	1.744337	45.171604								8.668186	3.380286	45.816154							2.96636	4.17403	45.716305
5.65942	1.747797	45.172733								8.677759	3.376247	45.817089							2.969647	4.173094	45.716259
5.666084	1.748232	45.173744								8.687332	3.374019	45.815762							2.972934	4.172755	45.716412
5.672748	1.749182	45.173954								8.696905	3.371968	45.810257							2.976221	4.172833	45.716728
5.679412	1.751452	45.174274								8.70648	3.371534	45.805618							2.979507	4.172693	45.717018
5.686076	1.751093	45.174175								8.716053	3.367252	45.801525							2.982794	4.172135	45.717289
5.69274	1.749635	45.173054								8.725626	3.362473	45.796684							2.986081	4.171866	45.717453
5.699404	1.749126	45.171509								8.735199	3.359613	45.791489							2.989368	4.1717	45.717457
5.706068	1.746863	45.170795								8.744772	3.358005	45.787315							2.992655	4.170758	45.717461
5.712731	1.745871	45.170605								8.754347	3.356395	45.785076							2.995942	4.170374	45.71756
5.719395	1.746637	45.170078								8.76392	3.353565	45.784081							2.999229	4.170844	45.718292
5.726059	1.747462	45.169987								8.773493	3.350436	45.781418							3.002516	4.171135	45.72002
5.732723	1.746567	45.170769								8.783066	3.348477	45.779385							3.005803	4.170805	45.722672
5.739387	1.748144	45.171921								8.792639	3.346961	45.777588							3.00909	4.169888	45.725525
5.74605	1.752841	45.1726								8.802214	3.345015	45.775311							3.012377	4.171034	45.728184
5.752714	1.755704	45.172985								8.811787	3.339929	45.772667							3.015664	4.171101	45.730103
5.759378	1.757027	45.173523								8.82136	3.337615	45.770058							3.01895	4.17175	45.730968
5.766042	1.758531	45.174168								8.830933	3.336127	45.767761							3.022238	4.172047	45.731339
5.772706	1.759423	45.174603								8.840506	3.335855	45.76532							3.025524	4.172198	45.730877
5.779369	1.759149	45.174839								8.85008	3.33601	45.761044							3.028811	4.172358	45.730087
5.786033	1.754722	45.175438								8.859653	3.336359	45.758415							3.032098	4.172752	45.729401
5.792697	1.750489	45.176083								8.869226	3.337431	45.756443							3.035385	4.171723	45.728455
5.799361	1.748998	45.176483								8.878799	3.337038	45.753674							3.038672	4.171605	45.727646
5.806025	1.746603	45.176159								8.888372	3.334934	45.751072							3.041959	4.170727	45.726696
5.812689	1.745577	45.175659								8.897945	3.333683	45.748516							3.045246	4.170878	45.725918
5.819353	1.744302	45.175438								8.90752	3.331067	45.745895							3.048533	4.172482	45.725037
5.826016	1.74465	45.176437								8.917093	3.329619	45.744179							3.05182	4.172904	45.724201
5.83268	1.744991	45.177849								8.926666	3.328852	45.745384							3.055107	4.171774	45.723267
5.839344	1.743861	45.179272								8.936239	3.327029	45.745941							3.058393	4.171966	45.722672
5.846008	1.742148	45.180374								8.945812	3.327157	45.745232							3.061681	4.172237	45.722084
5.852672	1.740288	45.181049								8.955387	3.324286	45.74263							3.064967	4.172922	45.721401
5.859335	1.741843	45.181992								8.96496	3.32392	45.73925							3.068254	4.173286	45.720478
5.865999	1.7445	45.183289								8.974533	3.323198	45.735664							3.071541	4.173762	45.719177
5.872663	1.746702	45.1856								8.984106	3.321446	45.732067							3.074828	4.1751	45.717545
5.879327	1.748974	45.188507								8.993679	3.319371	45.729813							3.078115	4.176857	45.715797
5.885991	1.750244	45.190567								9.003254	3.318027	45.72871							3.081402	4.177637	45.714001
5.892655	1.751491	45.191769								9.012827	3.317865	45.726658							3.084689	4.176901	45.712109
5.899319	1.753703	45.192112								9.0224	3.318151	45.723282							3.087976	4.17675	45.710354
5.905982	1.752511	45.191738								9.031973	3.316311	45.72039							3.091263	4.178058	45.708912
5.912646	1.752838	45.190861								9.041546	3.317222	45.7192							3.09455	4.178524	45.707882
5.91931	1.753421	45.18959								9.051121	3.315136	45.718521							3.097837	4.177348	45.707363
5.925974	1.75396	45.188293								9.060694	3.314355	45.717175							3.101124	4.17695	45.707401
5.932638	1.750228	45.187035								9.070267	3.313866	45.71711							3.10441	4.1774	45.708038
5.939301	1.744265	45.186737								9.07984	3.311942	45.717773							3.107697	4.176744	45.708782
5.945965	1.744658	45.187809								9.089413	3.309279	45.720814							3.110984	4.174876	45.709263
5.952629	1.744867	45.189087								9.098988	3.308146	45.7239							3.114271	4.173635	45.709354
5.959293	1.742882	45.190693								9.108561	3.309479	45.726959							3.117558	4.17366	45.709484
5.965957	1.741467	45.192207								9.118134	3.30999	45.729668							3.120845	4.174616	45.70903
5.97262	1.746623	45.193645								9.127707	3.307158	45.731396							3.124132	4.175084	45.708508
5.979284	1.750883	45.194561								9.13728	3.304261	45.731823							3.127419	4.175072	45.70771
5.985948	1.750708	45.195778								9.146852	3.302992	45.731297							3.130706	4.174845	45.70668
5.992612	1.750931	45.197426								9.156427	3.303035	45.730156							3.133993	4.174181	45.705673
5.999276	1.750497	45.199276								9.166	3.302768	45.725315							3.13728	4.173165	45.704861
6.00594	1.749523	45.201527								9.175573	3.301267	45.71983							3.140567	4.174367	45.704136
6.012604	1.747879	45.203651								9.185146	3.301075	45.712624							3.143854	4.173016	45.703602
6.019268	1.747385	45.205723								9.194719	3.300922	45.70657							3.147141	4.172904	45.703316
6.025931	1.746254	45.207951								9.204294	3.302495	45.704266							3.150427	4.172907	45.703369
6.032595	1.746205	45.210632								9.213867	3.300909	45.705593							3.153714	4.173224	45.703148
6.039259	1.746491	45.213352								9.22344	3.300144	45.708038							3.157001	4.172757	45.702999
6.045923	1.745702	45.216099								9.233013	3.298663	45.709152							3.160288	4.17152	45.702888
6.052587	1.744062	45.218872								9.242586	3.30737	45.707069							3.163575	4.170473	45.702538
6.05925	1.743992	45.22113								9.252161	3.328243	45.703201							3.166862	4.171384	45.702644
6.065914	1.743417	45.22271								9.261734	3.339318	45.699673							3.170149	4.171289	45.702435
6.072578	1.741109	45.223984								9.271307	3.337878	45.696617							3.173436	4.170663	45.702549
6.079242	1.740755	45.224323								9.28088	3.338795	45.693531							3.176723	4.170517	45.702847
6.085906	1.742073	45.223709								9.290453	3.340487	45.690857							3.18001	4.170624	45.703159
6.09257	1.743037	45.222641								9.300028	3.339226	45.688793							3.183297	4.171013	45.703903
6.099234	1.744751	45.221981								9.309601	3.338152	45.686897							3.186584	4.169894	45.704403
6.105897	1.747665	45.222195								9.319174	3.319901	45.685398							3.189871	4.169379	45.704762
6.112561	1.75001	45.221958								9.328747	3.29223	45.683537							3.193157	4.169415	45.705353
6.119225	1.751904	45.221764								9.33832	3.291506	45.68103							3.196444	4.169648	45.705795
6.125889	1.753614	45.221645								9.347893	3.29125	45.677929							3.199731	4.169405	45.706257
6.132553	1.756413	45.22155								9.357468	3.288055	45.675072							3.203018	4.1687	45.706844
6.139216	1.75543	45.221352								9.367041	3.288581	45.672485							3.206305	4.169728	45.70742
6.14588	1.755262	45.221027								9.376614	3.28935	45.669983							3.209592	4.169931	45.707977
6.152544	1.754209	45.220753								9.386187	3.290224	45.667667							3.212879	4.16939	45.708363
6.159208	1.755042	45.220139								9.39576	3.289241	45.665562							3.216166	4.16872	45.708801
6.165872	1.75408	45.21962								9.405334	3.286624	45.664089							3.219453	4.170272	45.709293
6.172535	1.753751	45.219711								9.414907	3.285296	45.66243							3.22274	4.168598	45.709728
6.179199	1.756889	45.220196								9.42448	3.283369	45.66111							3.226027	4.168447	45.710026
6.185863	1.757587	45.221207								9.434053	3.284662	45.6605							3.229314	4.167978	45.709896
6.192527	1.758914	45.222748								9.443626	3.282266	45.660351							3.2326	4.168141	45.709625
6.199191	1.760748	45.224781								9.453201	3.279924	45.660381							3.235888	4.168165	45.709225
6.205855	1.760994	45.226776								9.462774	3.277804	45.660168							3.239174	4.168326	45.709076
6.212519	1.762071	45.228634								9.472347	3.27608	45.657616							3.242461	4.168973	45.708794
6.219182	1.759938	45.230644								9.48192	3.275305	45.654278							3.245748	4.168893	45.708469
6.225846	1.756361	45.232224								9.491493	3.27614	45.654243							3.249035	4.168032	45.708214
6.23251	1.7553	45.233078								9.501068	3.277891	45.65604							3.252322	4.16776	45.708054
6.239174	1.756755	45.233662								9.510641	3.279711	45.658298							3.255609	4.168213	45.707951
6.245838	1.755702	45.234299								9.520214	3.281377	45.659012							3.258896	4.168206	45.707657
6.252501	1.753481	45.234474								9.529787	3.284458	45.656803							3.262183	4.16743	45.707348
6.259165	1.753976	45.234783								9.53936	3.287018	45.653198							3.26547	4.167632	45.706966
6.265829	1.754363	45.23518								9.548933	3.28712	45.648586							3.268757	4.168895	45.706615
6.272493	1.752122	45.235802								9.558508	3.285145	45.643402							3.272043	4.169512	45.705872
6.279157	1.750447	45.236374								9.568081	3.283097	45.638615							3.275331	4.169715	45.705082
6.285821	1.751077	45.237331								9.577654	3.280575	45.635845							3.278617	4.169341	45.704235
6.292485	1.751676	45.238983								9.587227	3.277677	45.634674							3.281904	4.16924	45.703529
6.299149	1.749473	45.240509								9.5968	3.275846	45.63488							3.285191	4.16985	45.703072
6.305812	1.75218	45.241665								9.606375	3.274441	45.636356							3.288478	4.17014	45.702568
6.312476	1.755774	45.242649								9.615948	3.273647	45.636894							3.291765	4.169603	45.701778
6.31914	1.756083	45.243443								9.625521	3.273974	45.634846							3.295052	4.169964	45.701
6.325804	1.754737	45.244457								9.635094	3.275476	45.634239							3.298339	4.171176	45.700218
6.332468	1.753629	45.245117								9.644667	3.277417	45.633873							3.301626	4.170792	45.699501
6.339131	1.755387	45.245121								9.654242	3.278393	45.633732							3.304913	4.171097	45.699131
6.345795	1.754131	45.245037								9.663815	3.279272	45.633469							3.3082	4.171414	45.698898
6.352459	1.754372	45.245541								9.673388	3.280069	45.633137							3.311487	4.172736	45.698494
6.359123	1.755749	45.246399								9.682961	3.280263	45.633125							3.314774	4.172751	45.698208
6.365787	1.754294	45.247623								9.692533	3.280199	45.633026							3.31806	4.172359	45.698265
6.37245	1.755371	45.24828								9.702108	3.279933	45.631874							3.321347	4.172207	45.698235
6.379114	1.756194	45.248112								9.711681	3.278626	45.629986							3.324634	4.171697	45.697926
6.385778	1.755131	45.247795								9.721254	3.275668	45.628593							3.327921	4.172073	45.697395
6.392442	1.75356	45.248402								9.730827	3.27705	45.627415							3.331208	4.172972	45.697002
6.399106	1.752405	45.249531								9.7404	3.278815	45.625584							3.334495	4.173585	45.696667
6.40577	1.751798	45.250717								9.749973	3.277069	45.622646							3.337782	4.17387	45.696281
6.412434	1.751465	45.251217								9.759548	3.275831	45.618988							3.341069	4.173942	45.696018
6.419097	1.751521	45.251278								9.769121	3.275658	45.619091							3.344356	4.174259	45.695938
6.425761	1.754124	45.250988								9.778694	3.273415	45.621586							3.347643	4.174608	45.695969
6.432425	1.754309	45.251297								9.788267	3.272869	45.625141							3.35093	4.174576	45.695946
6.439089	1.756575	45.252502								9.79784	3.272153	45.627491							3.354217	4.174117	45.695805
6.445753	1.760485	45.253387								9.807415	3.270355	45.627537							3.357504	4.173519	45.695694
6.452416	1.764894	45.253555								9.816988	3.269419	45.625763							3.36079	4.173912	45.695496
6.45908	1.767132	45.252926								9.826561	3.269258	45.623283							3.364077	4.175069	45.69479
6.465744	1.76549	45.25235								9.836134	3.269166	45.619942							3.367364	4.174817	45.694054
6.472408	1.764327	45.251926								9.845707	3.268505	45.617687							3.370651	4.174757	45.693253
6.479072	1.764869	45.251678								9.855282	3.267202	45.61557							3.373938	4.174072	45.692402
6.485736	1.762581	45.251656								9.864855	3.267089	45.613464							3.377225	4.173886	45.691574
6.4924	1.761296	45.251991								9.874428	3.268378	45.611443							3.380512	4.173507	45.691185
6.499063	1.760851	45.252865								9.884001	3.268999	45.609257							3.383799	4.174109	45.69109
6.505727	1.762381	45.253761								9.893574	3.268018	45.606236							3.387086	4.174009	45.691196
6.512391	1.761922	45.254883								9.903149	3.267282	45.605152							3.390373	4.173995	45.691402
6.519055	1.760189	45.255596								9.912722	3.269642	45.60363							3.39366	4.173007	45.691605
6.525719	1.758457	45.255955								9.922295	3.269995	45.601269							3.396947	4.171786	45.692284
6.532382	1.75667	45.256611								9.931868	3.268875	45.598621							3.400234	4.172699	45.69252
6.539046	1.755102	45.257481								9.941441	3.266281	45.595879							3.403521	4.17376	45.69286
6.54571	1.75479	45.258343								9.951014	3.263981	45.593052							3.406807	4.173814	45.692867
6.552374	1.75846	45.258781								9.960588	3.262315	45.591599							3.410094	4.173536	45.693035
6.559038	1.761098	45.25824								9.970161	3.260551	45.59071							3.413381	4.17312	45.693096
6.565701	1.76069	45.257187								9.979734	3.257908	45.590477							3.416668	4.173633	45.693058
6.572365	1.76024	45.256207								9.989307	3.256407	45.590504							3.419955	4.173439	45.69331
6.579029	1.759783	45.255524								9.99888	3.256931	45.59063							3.423242	4.17356	45.693649
6.585693	1.756739	45.255066								10.008455	3.257684	45.590946							3.426529	4.173597	45.693718
6.592357	1.751814	45.255558								10.018028	3.259411	45.591522							3.429816	4.173366	45.69381
6.599021	1.751838	45.256886								10.027601	3.261808	45.590912							3.433103	4.173274	45.693733
6.605685	1.753903	45.25832								10.037174	3.263615	45.590309							3.43639	4.172207	45.693485
6.612349	1.753867	45.259792								10.046747	3.265723	45.58889							3.439677	4.172144	45.693729
6.619012	1.754641	45.261219								10.056322	3.267166	45.588341							3.442964	4.173196	45.694172
6.625676	1.757628	45.26228								10.065895	3.267117	45.589962							3.44625	4.172503	45.694298
6.63234	1.759197	45.26289								10.075468	3.266849	45.59235							3.449538	4.172509	45.694187
6.639004	1.759061	45.263699								10.085041	3.266567	45.59362							3.452824	4.171223	45.694126
6.645668	1.759622	45.264317								10.094614	3.265184	45.591888							3.456111	4.169649	45.694069
6.652331	1.762109	45.265018								10.104189	3.264438	45.588905							3.459398	4.169395	45.694012
6.658995	1.763978	45.265244								10.113762	3.261598	45.586742							3.462685	4.169701	45.694378
6.665659	1.765015	45.264793								10.123335	3.260733	45.586075							3.465972	4.168521	45.694798
6.672323	1.770058	45.264202								10.132908	3.261816	45.585835							3.469259	4.167695	45.695141
6.678987	1.772937	45.263725								10.142481	3.26245	45.584179							3.472546	4.166555	45.695755
6.685651	1.770624	45.264652								10.152056	3.261434	45.579861							3.475833	4.166695	45.696468
6.692315	1.76913	45.266499								10.161629	3.263019	45.576099							3.47912	4.166359	45.697334
6.698978	1.773227	45.268551								10.171202	3.263535	45.572754							3.482407	4.165721	45.697887
6.705642	1.770788	45.270531								10.180775	3.262319	45.56934							3.485694	4.164908	45.698006
6.712306	1.768224	45.272297								10.190348	3.260462	45.565384							3.488981	4.164954	45.697926
6.71897	1.768185	45.273758								10.199921	3.257829	45.56065							3.492267	4.165429	45.697834
6.725634	1.770633	45.274212								10.209496	3.255386	45.556213							3.495554	4.165761	45.697586
6.732297	1.769496	45.273979								10.219069	3.254823	45.552361							3.498841	4.164531	45.6973
6.738961	1.767912	45.273647								10.228642	3.25385	45.550686							3.502128	4.163248	45.697098
6.745625	1.767572	45.274727								10.238214	3.253632	45.551136							3.505415	4.162342	45.697079
6.752289	1.771378	45.276581								10.247787	3.251193	45.552742							3.508702	4.162024	45.6968
6.758953	1.768807	45.277245								10.257362	3.251124	45.554504							3.511989	4.161723	45.696373
6.765616	1.770436	45.276451								10.266935	3.252079	45.556114							3.515276	4.161152	45.695995
6.77228	1.770226	45.274864								10.276508	3.251909	45.555862							3.518563	4.160765	45.695663
6.778944	1.773587	45.27346								10.286081	3.250768	45.554092							3.52185	4.160819	45.695526
6.785608	1.773534	45.272507								10.295654	3.25057	45.552677							3.525137	4.16029	45.695976
6.792272	1.769284	45.271526								10.305229	3.250773	45.552135							3.528424	4.159497	45.696751
6.798936	1.766277	45.270393								10.314802	3.253692	45.551937							3.53171	4.159142	45.697426
6.8056	1.762947	45.269772								10.324375	3.253793	45.550613							3.534997	4.159304	45.698013
6.812263	1.762446	45.269375								10.333948	3.252372	45.544971							3.538284	4.159791	45.698425
6.818927	1.7595	45.269009								10.343521	3.251791	45.544361							3.541571	4.159892	45.698284
6.825591	1.756161	45.26823								10.353096	3.251399	45.547527							3.544858	4.159668	45.697712
6.832255	1.755713	45.26778								10.362669	3.25314	45.552177							3.548145	4.159429	45.697105
6.838919	1.75372	45.26836								10.372242	3.249501	45.554909							3.551432	4.159524	45.696476
6.845582	1.758317	45.269165								10.381815	3.247861	45.554512							3.554719	4.160451	45.696014
6.852246	1.758797	45.269966								10.391388	3.247558	45.552036							3.558006	4.16115	45.695686
6.85891	1.75963	45.270855								10.400961	3.248401	45.54887							3.561293	4.161138	45.695374
6.865574	1.76029	45.272133								10.410536	3.250864	45.544098							3.56458	4.161234	45.695274
6.872238	1.759533	45.274147								10.420109	3.253508	45.539288							3.567867	4.161515	45.695011
6.878902	1.761556	45.276215								10.429682	3.252174	45.535							3.571154	4.161442	45.694424
6.885566	1.760263	45.278236								10.439255	3.254833	45.530724							3.57444	4.160451	45.69384
6.89223	1.760548	45.27969								10.448828	3.255684	45.527538							3.577727	4.159543	45.693218
6.898893	1.76091	45.280491								10.458403	3.257046	45.526207							3.581014	4.160406	45.692677
6.905557	1.763566	45.281368								10.467976	3.258991	45.526535							3.584301	4.161123	45.692265
6.912221	1.762928	45.282604								10.477549	3.25925	45.529469							3.587588	4.160937	45.69173
6.918885	1.766316	45.283741								10.487122	3.257313	45.53302							3.590875	4.161447	45.691307
6.925549	1.767428	45.284672								10.496695	3.258708	45.535175							3.594162	4.161704	45.691074
6.932212	1.771412	45.28603								10.506269	3.25632	45.535877							3.597449	4.161953	45.690727
6.938876	1.772786	45.286366								10.515842	3.257319	45.5354							3.600736	4.162426	45.690445
6.94554	1.772705	45.285313								10.525415	3.256917	45.534035							3.604023	4.162187	45.690266
6.952204	1.771894	45.284153								10.534988	3.255388	45.531883							3.60731	4.162418	45.690102
6.958868	1.771611	45.283581								10.544561	3.254114	45.52906							3.610597	4.163505	45.689869
6.965531	1.76686	45.283451								10.554136	3.253291	45.526554							3.613883	4.163996	45.689468
6.972195	1.761437	45.283329								10.563709	3.250138	45.524044							3.617171	4.164227	45.689209
6.978859	1.758683	45.283199								10.573282	3.25069	45.52153							3.620457	4.164743	45.689068
6.985523	1.755648	45.283409								10.582855	3.249023	45.519787							3.623744	4.165467	45.688992
6.992187	1.755081	45.284092								10.592428	3.247274	45.519325							3.627031	4.166136	45.688946
6.998851	1.7534	45.285423								10.602001	3.246267	45.519356							3.630318	4.166021	45.688786
7.005515	1.758003	45.287186								10.611576	3.245431	45.515751							3.633605	4.166613	45.688492
7.012178	1.756418	45.288746								10.621149	3.243031	45.513355							3.636892	4.167753	45.688019
7.018842	1.759913	45.290028								10.630722	3.242841	45.513306							3.640179	4.167792	45.686886
7.025506	1.759885	45.291252								10.640295	3.242851	45.514725							3.643466	4.167393	45.685364
7.03217	1.76157	45.292187								10.649868	3.243219	45.516102							3.646753	4.16792	45.683453
7.038834	1.761339	45.292938								10.659443	3.245414	45.516594							3.65004	4.167714	45.680969
7.045497	1.759913	45.293682								10.669016	3.247423	45.514191							3.653327	4.166875	45.678284
7.052161	1.7648	45.294468								10.678589	3.246804	45.511379							3.656614	4.167903	45.675472
7.058825	1.763746	45.295303								10.688162	3.248053	45.509033							3.6599	4.169095	45.672756
7.065489	1.765082	45.296562								10.697735	3.24925	45.508617							3.663188	4.169003	45.670177
7.072153	1.765581	45.297924								10.70731	3.248725	45.509453							3.666474	4.166598	45.668167
7.078817	1.764298	45.299099								10.716883	3.249391	45.510361							3.669761	4.166602	45.666874
7.085481	1.766536	45.30014								10.726456	3.248691	45.51075							3.673048	4.16624	45.666145
7.092144	1.767918	45.300549								10.736029	3.247853	45.507401							3.676335	4.165823	45.665844
7.098808	1.763601	45.300594								10.745602	3.248748	45.506454							3.679622	4.166446	45.665775
7.105472	1.75788	45.300995								10.755177	3.247551	45.507305							3.682909	4.166089	45.666042
7.112136	1.758129	45.301487								10.76475	3.245431	45.506092							3.686196	4.165917	45.666313
7.1188	1.760547	45.302212								10.774323	3.246392	45.503841							3.689483	4.166464	45.666763
7.125463	1.762775	45.302635								10.783895	3.245189	45.501804							3.69277	4.165475	45.667198
7.132127	1.765426	45.303181								10.793468	3.245429	45.50016							3.696057	4.165461	45.667728
7.138791	1.764401	45.303741								10.803041	3.245598	45.499863							3.699344	4.165824	45.668274
7.145455	1.769992	45.304058								10.812616	3.245134	45.500366							3.702631	4.165989	45.669159
7.152119	1.769135	45.304195								10.822189	3.246345	45.500626							3.705917	4.165209	45.669926
7.158782	1.764028	45.304432								10.831762	3.248011	45.501022							3.709204	4.163727	45.670288
7.165446	1.760195	45.304768								10.841335	3.249049	45.500378							3.712491	4.163858	45.670532
7.17211	1.761473	45.305271								10.850908	3.248336	45.499004							3.715778	4.164311	45.670559
7.178774	1.762236	45.305935								10.860483	3.247388	45.497566							3.719065	4.162901	45.670242
7.185438	1.762705	45.30616								10.870056	3.247043	45.495972							3.722352	4.161773	45.669647
7.192102	1.760492	45.306313								10.879629	3.24661	45.493683							3.725639	4.162146	45.668922
7.198766	1.763373	45.306282								10.889202	3.246146	45.494377							3.728926	4.162153	45.668343
7.20543	1.762054	45.306263								10.898775	3.247259	45.491695							3.732213	4.161323	45.667843
7.212093	1.760843	45.306934								10.90835	3.244546	45.488468							3.7355	4.161571	45.667297
7.218757	1.758415	45.308125								10.917923	3.242251	45.487282							3.738787	4.161305	45.666882
7.225421	1.757711	45.309658								10.927496	3.243501	45.488766							3.742074	4.160138	45.666618
7.232085	1.758041	45.311192								10.937069	3.243264	45.490993							3.745361	4.159333	45.666306
7.238749	1.756947	45.312496								10.946642	3.24198	45.491634							3.748647	4.15976	45.666138
7.245412	1.756939	45.313938								10.956217	3.242148	45.490158							3.751934	4.160639	45.666058
7.252076	1.757864	45.315636								10.96579	3.243561	45.488041							3.755221	4.161084	45.665783
7.25874	1.757642	45.317455								10.975363	3.24333	45.486938							3.758508	4.160758	45.665386
7.265404	1.759621	45.319565								10.984936	3.244718	45.48595							3.761795	4.159797	45.665138
7.272068	1.763181	45.321808								10.994509	3.243166	45.485741							3.765082	4.159333	45.664803
7.278732	1.76659	45.323647								11.004082	3.241016	45.485981							3.768369	4.159345	45.664349
7.285396	1.765618	45.32489								11.013657	3.240721	45.485069							3.771656	4.159081	45.66378
7.292059	1.765101	45.325459								11.02323	3.240956	45.482208							3.774943	4.159559	45.663082
7.298723	1.769502	45.325413								11.032803	3.239977	45.479843							3.77823	4.160106	45.662437
7.305387	1.767308	45.325024								11.042376	3.23865	45.480289							3.781517	4.160078	45.661713
7.312051	1.764765	45.324646								11.051949	3.237619	45.480854							3.784804	4.16045	45.660999
7.318715	1.763687	45.324371								11.061523	3.238776	45.480541							3.78809	4.160485	45.660366
7.325378	1.76548	45.324429								11.071096	3.240639	45.479637							3.791378	4.160864	45.65974
7.332042	1.762547	45.324944								11.080669	3.240608	45.478546							3.794664	4.160907	45.659245
7.338706	1.759678	45.325546								11.090242	3.238884	45.476936							3.797951	4.159935	45.658813
7.34537	1.760119	45.326077								11.099815	3.238451	45.475685							3.801238	4.160133	45.65834
7.352034	1.760554	45.326633								11.10939	3.241406	45.472393							3.804525	4.160879	45.658001
7.358697	1.759316	45.327248								11.118963	3.242893	45.469009							3.807812	4.161203	45.657661
7.365361	1.756605	45.327847								11.128536	3.241131	45.467579							3.811099	4.161195	45.657375
7.372025	1.757149	45.32843								11.138109	3.242959	45.467571							3.814386	4.161494	45.657227
7.378689	1.759442	45.328651								11.147682	3.242267	45.468201							3.817673	4.161499	45.657024
7.385353	1.758114	45.32909								11.157257	3.241424	45.4697							3.82096	4.16134	45.656563
7.392017	1.760228	45.330021								11.16683	3.240359	45.470688							3.824247	4.161565	45.655773
7.398681	1.75881	45.331051								11.176403	3.238337	45.470882							3.827533	4.161968	45.65485
7.405344	1.759084	45.332092								11.185976	3.239217	45.468868							3.830821	4.162385	45.654049
7.412008	1.762311	45.333523								11.195549	3.239637	45.468716							3.834107	4.163041	45.65332
7.418672	1.762797	45.334644								11.205124	3.240077	45.471161							3.837394	4.162936	45.652721
7.425336	1.764396	45.334641								11.214697	3.241098	45.473927							3.840681	4.162642	45.652267
7.432	1.764348	45.333755								11.22427	3.24305	45.475811							3.843968	4.163303	45.651878
7.438663	1.76342	45.332874								11.233843	3.243678	45.47522							3.847255	4.162903	45.651722
7.445327	1.762984	45.332378								11.243416	3.240512	45.472801							3.850542	4.162812	45.651768
7.451991	1.762907	45.332195								11.252989	3.240372	45.469139							3.853829	4.16178	45.651718
7.458655	1.762608	45.332554								11.262564	3.237272	45.466415							3.857116	4.160434	45.651455
7.465319	1.763756	45.333134								11.272137	3.237748	45.465069							3.860403	4.158542	45.650982
7.471983	1.758997	45.333508								11.28171	3.239378	45.464069							3.86369	4.157877	45.650314
7.478647	1.758293	45.333073								11.291283	3.239586	45.462772							3.866977	4.157509	45.649857
7.485311	1.76156	45.332401								11.300856	3.239853	45.46312							3.870264	4.157856	45.64941
7.491974	1.76213	45.332104								11.310431	3.24248	45.462978							3.87355	4.15975	45.648846
7.498638	1.764079	45.331989								11.320004	3.241266	45.461983							3.876837	4.159786	45.648533
7.505302	1.763408	45.331261								11.329576	3.244232	45.460384							3.880124	4.159598	45.648506
7.511966	1.768957	45.330044								11.339149	3.243358	45.458576							3.883411	4.159833	45.648533
7.51863	1.770394	45.328606								11.348722	3.243902	45.457195							3.886698	4.159072	45.648754
7.525293	1.770262	45.32711								11.358297	3.243728	45.456852							3.889985	4.158506	45.649021
7.531957	1.769513	45.326183								11.36787	3.242219	45.456993							3.893272	4.158471	45.649403
7.538621	1.769577	45.32579								11.377443	3.241427	45.456821							3.896559	4.158495	45.649914
7.545285	1.769366	45.325848								11.387016	3.243121	45.45705							3.899846	4.158534	45.650425
7.551949	1.770597	45.326302								11.396589	3.24368	45.458576							3.903133	4.158472	45.650806
7.558612	1.771255	45.326958								11.406164	3.242101	45.460182							3.90642	4.158364	45.650921
7.565276	1.774431	45.328041								11.415737	3.243181	45.461319							3.909707	4.158667	45.650677
7.57194	1.775879	45.329819								11.42531	3.243596	45.462177							3.912994	4.158605	45.650352
7.578604	1.777189	45.3316								11.434883	3.244556	45.462364							3.916281	4.158276	45.650158
7.585268	1.775747	45.333054								11.444456	3.245561	45.460651							3.919567	4.158186	45.6502
7.591932	1.774283	45.333786								11.454029	3.244901	45.455944							3.922854	4.159632	45.65086
7.598596	1.77503	45.333401								11.463604	3.24487	45.449081							3.926141	4.15807	45.651222
7.605259	1.772292	45.332897								11.473177	3.24456	45.441517							3.929428	4.158662	45.651447
7.611923	1.769901	45.333229								11.48275	3.244553	45.437038							3.932715	4.158022	45.651398
7.618587	1.76894	45.334057								11.492323	3.242738	45.438248							3.936002	4.159758	45.650928
7.625251	1.767317	45.334911								11.501896	3.239301	45.442146							3.939289	4.160201	45.650269
7.631915	1.766705	45.335827								11.511471	3.237236	45.44495							3.942576	4.16079	45.649456
7.638578	1.769715	45.337177								11.521044	3.236719	45.446297							3.945863	4.161538	45.648811
7.645243	1.769154	45.338852								11.530617	3.234646	45.447651							3.94915	4.161541	45.648342
7.651906	1.769877	45.340145								11.54019	3.232229	45.447231							3.952437	4.160627	45.648163
7.65857	1.769656	45.34111								11.549763	3.231493	45.445866							3.955724	4.159804	45.648323
7.665234	1.765811	45.341595								11.559338	3.23113	45.444469							3.959011	4.15941	45.648582
7.671898	1.768797	45.341434								11.568911	3.232866	45.443394							3.962297	4.159882	45.648823
7.678561	1.763749	45.341427								11.578484	3.233937	45.442474							3.965584	4.160165	45.649143
7.685225	1.767562	45.341957								11.588057	3.234378	45.441795							3.968871	4.160304	45.649704
7.691889	1.765679	45.342552								11.59763	3.235883	45.443508							3.972158	4.161092	45.650433
7.698553	1.769527	45.342793								11.607204	3.238689	45.445568							3.975445	4.161106	45.651196
7.705216	1.773986	45.342571								11.616777	3.237986	45.446556							3.978732	4.160264	45.651814
7.711881	1.774176	45.342484								11.62635	3.23917	45.446808							3.982019	4.159562	45.652225
7.718545	1.775223	45.3424								11.635923	3.237056	45.447441							3.985306	4.159276	45.652622
7.725208	1.772612	45.342976								11.645496	3.236044	45.448563							3.988593	4.159443	45.653103
7.731873	1.771052	45.343948								11.655069	3.235786	45.448151							3.99188	4.159763	45.653526
7.738536	1.768773	45.344769								11.664644	3.234922	45.44754							3.995167	4.159465	45.653763
7.7452	1.765926	45.345688								11.674217	3.233958	45.446499							3.998453	4.158516	45.653881
7.751863	1.762714	45.34734								11.68379	3.235256	45.444122							4.00174	4.157663	45.654034
7.758528	1.765072	45.349155								11.693363	3.232506	45.441326							4.005027	4.156789	45.654221
7.765191	1.768452	45.351036								11.702936	3.235951	45.439579							4.008314	4.156338	45.654404
7.771855	1.767796	45.352203								11.712511	3.236821	45.438343							4.011601	4.156805	45.654461
7.778519	1.771321	45.352959								11.722084	3.235951	45.435341							4.014888	4.157456	45.654251
7.785183	1.768696	45.353443								11.731657	3.236486	45.433453							4.018175	4.156714	45.653824
7.791846	1.772159	45.354061								11.74123	3.238569	45.431561							4.021462	4.155716	45.653309
7.798511	1.771786	45.354492								11.750803	3.237988	45.427666							4.024749	4.157256	45.653091
7.805174	1.769381	45.354748								11.760378	3.239289	45.423611							4.028036	4.158357	45.652996
7.811838	1.769232	45.355122								11.769951	3.237792	45.422077							4.031322	4.158593	45.652866
7.818502	1.768434	45.355362								11.779524	3.236645	45.424316							4.034609	4.158309	45.652771
7.825166	1.767095	45.355072								11.789097	3.237149	45.427879							4.037897	4.158294	45.652576
7.83183	1.763564	45.354584								11.79867	3.23691	45.431683							4.041183	4.15743	45.652122
7.838493	1.76122	45.354153								11.808245	3.234342	45.433704							4.04447	4.156857	45.651588
7.845158	1.761614	45.353958								11.817818	3.235721	45.434128							4.047757	4.156339	45.651108
7.851821	1.762019	45.354115								11.827391	3.237883	45.433136							4.051044	4.154847	45.650436
7.858485	1.757272	45.354286								11.836964	3.236079	45.431095							4.054331	4.154957	45.649536
7.865149	1.76088	45.354088								11.846537	3.23458	45.428699							4.057618	4.153293	45.648457
7.871813	1.764138	45.353939								11.85611	3.233861	45.426685							4.060905	4.153829	45.647583
7.878476	1.767363	45.354263								11.865685	3.233824	45.424702							4.064192	4.154099	45.64698
7.88514	1.770188	45.354851								11.875257	3.233908	45.424061							4.067479	4.154356	45.646626
7.891804	1.768131	45.355621								11.88483	3.232911	45.424286							4.070765	4.153891	45.64624
7.898468	1.769869	45.356403								11.894403	3.233607	45.424267							4.074052	4.153388	45.645782
7.905131	1.768331	45.357292								11.903976	3.233902	45.424202							4.07734	4.152736	45.64526
7.911796	1.768123	45.358646								11.913551	3.236472	45.425163							4.080626	4.15387	45.644642
7.91846	1.768759	45.360443								11.923124	3.23819	45.427517							4.083913	4.154639	45.644226
7.925123	1.768523	45.362198								11.932697	3.237433	45.428978							4.0872	4.15476	45.643524
7.931787	1.774716	45.363777								11.94227	3.236647	45.427231							4.090487	4.155237	45.642952
7.938451	1.777583	45.365101								11.951843	3.238627	45.425255							4.093774	4.155339	45.64254
7.945115	1.779964	45.365955								11.961418	3.238565	45.425495							4.097061	4.154904	45.641968
7.951778	1.774159	45.366325								11.970991	3.237947	45.426735							4.100348	4.154304	45.64138
7.958443	1.773993	45.365963								11.980564	3.236504	45.429039							4.103635	4.155556	45.640965
7.965106	1.771052	45.365189								11.990137	3.237885	45.432064							4.106922	4.154438	45.640694
7.97177	1.768281	45.364769								11.99971	3.239982	45.434185							4.110209	4.153007	45.640575
7.978434	1.766327	45.364704								12.009285	3.241493	45.434067							4.113496	4.151563	45.640266
7.985098	1.767952	45.364975								12.018858	3.242342	45.433987							4.116783	4.15179	45.639984
7.991761	1.770042	45.365734								12.028431	3.24279	45.43465							4.12007	4.152967	45.639893
7.998425	1.768978	45.366364								12.038004	3.242313	45.432976							4.123356	4.153741	45.639557
8.005089	1.76983	45.366837								12.047577	3.24126	45.431252							4.126643	4.153831	45.639404
8.011753	1.771524	45.367008								12.05715	3.241658	45.432133							4.12993	4.153449	45.639187
8.018417	1.77246	45.367054								12.066725	3.242124	45.435867							4.133217	4.1551	45.639191
8.025081	1.771445	45.366802								12.076298	3.241889	45.439907							4.136504	4.153601	45.639496
8.031745	1.770312	45.366714								12.085871	3.242223	45.444016							4.139791	4.153274	45.639671
8.038408	1.772876	45.366886								12.095444	3.243644	45.447292							4.143078	4.152065	45.639709
8.045073	1.772338	45.366905								12.105017	3.244436	45.449818							4.146365	4.152297	45.639801
8.051736	1.77177	45.367378								12.114592	3.244731	45.449963							4.149652	4.152676	45.64003
8.0584	1.776093	45.368092								12.124165	3.244511	45.449287							4.152939	4.152678	45.640495
8.065063	1.775694	45.368835								12.133738	3.244957	45.449211							4.156226	4.152052	45.640984
8.071728	1.779823	45.369434								12.143311	3.246011	45.44978							4.159513	4.15252	45.640984
8.078391	1.77649	45.369553								12.152884	3.24653	45.449955							4.162799	4.152274	45.640633
8.085055	1.775715	45.369305								12.162458	3.24739	45.449978							4.166086	4.151937	45.640285
8.091719	1.775922	45.368732								12.172031	3.249197	45.449654							4.169374	4.151864	45.639957
8.098383	1.773674	45.368469								12.181604	3.249497	45.450916							4.17266	4.151632	45.639729
8.105046	1.771082	45.368896								12.191177	3.251398	45.453239							4.175947	4.150625	45.639454
8.111711	1.77	45.36972								12.20075	3.251687	45.455383							4.179234	4.149367	45.639229
8.118375	1.769773	45.37048								12.210325	3.251015	45.457203							4.182521	4.149754	45.638969
8.125038	1.772637	45.371136								12.219898	3.250514	45.459011							4.185808	4.148774	45.639069
8.131702	1.774437	45.371773								12.229471	3.249276	45.459229							4.189095	4.149239	45.639004
8.138366	1.773009	45.372585								12.239044	3.248398	45.45755							4.192382	4.14749	45.638988
8.14503	1.771571	45.373898								12.248617	3.250722	45.45755							4.195669	4.147729	45.638748
8.151693	1.770135	45.37545								12.258192	3.251751	45.459633							4.198956	4.148864	45.638401
8.158358	1.772348	45.376911								12.267765	3.252659	45.462227							4.202242	4.14881	45.638142
8.165021	1.771904	45.378479								12.277338	3.253205	45.465343							4.20553	4.148171	45.637951
8.171685	1.77112	45.380123								12.286911	3.252975	45.469086							4.208817	4.147717	45.63763
8.178349	1.769308	45.381672								12.296484	3.255188	45.472099							4.212103	4.147619	45.63718
8.185013	1.770821	45.38279								12.306057	3.257283	45.474159							4.21539	4.147976	45.636395
8.191676	1.76943	45.383114								12.315632	3.256065	45.475861							4.218677	4.148978	45.635429
8.19834	1.773761	45.383148								12.325205	3.255805	45.476154							4.221964	4.150869	45.634407
8.205004	1.774321	45.382988								12.334778	3.253621	45.476746							4.225251	4.151558	45.633698
8.211668	1.771904	45.382671								12.344351	3.254261	45.479023							4.228538	4.151292	45.633202
8.218332	1.772641	45.38242								12.353924	3.254106	45.482944							4.231825	4.151275	45.6329
8.224996	1.771173	45.381466								12.363499	3.253398	45.486675							4.235112	4.15064	45.632805
8.23166	1.775002	45.380341								12.373072	3.252882	45.490425							4.238399	4.149549	45.632938
8.238323	1.774345	45.379642								12.382645	3.252216	45.490913							4.241686	4.149415	45.633568
8.244987	1.772096	45.379185								12.392218	3.251884	45.489296							4.244973	4.149653	45.634342
8.251651	1.772231	45.379009								12.401791	3.248638	45.487652							4.24826	4.148791	45.635185
8.258315	1.770328	45.379181								12.411366	3.247216	45.48653							4.251546	4.147851	45.636028
8.264978	1.771366	45.379311								12.420938	3.247234	45.485878							4.254833	4.14737	45.636665
8.271643	1.770733	45.379498								12.430511	3.247167	45.486195							4.25812	4.14725	45.63731
8.278306	1.77176	45.379932								12.440084	3.246931	45.487576							4.261407	4.147919	45.637932
8.28497	1.776103	45.380486								12.449657	3.247068	45.488537							4.264694	4.148087	45.638577
8.291634	1.779984	45.380898								12.459232	3.246274	45.490963							4.267981	4.147153	45.639004
8.298298	1.780172	45.381123								12.468805	3.246494	45.494038							4.271268	4.147807	45.638969
8.304961	1.782063	45.38171								12.478378	3.248516	45.497234							4.274555	4.148523	45.638542
8.311625	1.781176	45.382645								12.487951	3.24924	45.500359							4.277842	4.149943	45.637665
8.31829	1.778314	45.3839								12.497524	3.2521	45.502964							4.281129	4.149543	45.636795
8.324953	1.77513	45.38533								12.507097	3.253781	45.50349							4.284416	4.14898	45.636116
8.331617	1.769862	45.386524								12.516672	3.252934	45.503078							4.287703	4.148113	45.635307
8.338281	1.771807	45.387444								12.526245	3.255309	45.502861							4.290989	4.147058	45.63459
8.344945	1.773681	45.388256								12.535818	3.258703	45.502636							4.294276	4.14578	45.633747
8.351608	1.779298	45.389099								12.545391	3.260401	45.503567							4.297564	4.145268	45.633015
8.358273	1.778456	45.389713								12.554964	3.261959	45.505291							4.30085	4.144541	45.632252
8.364936	1.777653	45.390274								12.564539	3.261277	45.506454							4.304137	4.1435	45.631344
8.3716	1.77767	45.390537								12.574112	3.261119	45.506592							4.307424	4.143372	45.63018
8.378263	1.778173	45.390369								12.583685	3.261902	45.507698							4.310711	4.144177	45.629494
8.384928	1.775	45.390217								12.593258	3.261462	45.510906							4.313998	4.144712	45.628693
8.391591	1.775668	45.390491								12.602831	3.258941	45.513943							4.317285	4.144076	45.627995
8.398255	1.775797	45.391605								12.612406	3.258758	45.514526							4.320572	4.145134	45.627743
8.404919	1.774742	45.392971								12.621979	3.258831	45.514069							4.323859	4.145764	45.627583
8.411583	1.776369	45.393845								12.631552	3.258929	45.515301							4.327146	4.144395	45.627293
8.418247	1.779117	45.39415								12.641125	3.258898	45.518364							4.330432	4.145167	45.627258
8.424911	1.779359	45.394508								12.650698	3.258028	45.521309							4.333719	4.146599	45.627293
8.431575	1.78016	45.395351								12.660273	3.256469	45.52261							4.337007	4.146878	45.627502
8.438238	1.78018	45.396542								12.669846	3.255803	45.525333							4.340293	4.147621	45.627697
8.444902	1.780561	45.397636								12.679419	3.256891	45.527561							4.34358	4.147212	45.627815
8.451566	1.785035	45.39819								12.688992	3.256671	45.528461							4.346867	4.146955	45.627697
8.45823	1.78488	45.39851								12.698565	3.257382	45.528343							4.350154	4.148011	45.627754
8.464893	1.78245	45.39901								12.708138	3.258807	45.527431							4.353441	4.147658	45.627758
8.471558	1.782837	45.399719								12.717712	3.25958	45.525738							4.356728	4.148063	45.62793
8.478221	1.783436	45.400879								12.727285	3.26136	45.524601							4.360015	4.147831	45.628109
8.484885	1.780402	45.40239								12.736858	3.264037	45.524078							4.363302	4.147944	45.628113
8.491549	1.773581	45.403702								12.746431	3.262403	45.524277							4.366589	4.147641	45.628044
8.498213	1.769922	45.404778								12.756004	3.260769	45.524647							4.369875	4.148947	45.627644
8.504876	1.769544	45.405693								12.765579	3.260021	45.524086							4.373163	4.15007	45.627426
8.51154	1.764099	45.406475								12.775152	3.260999	45.52285							4.37645	4.152312	45.627384
8.518205	1.761474	45.407116								12.784725	3.262338	45.522449							4.379736	4.152974	45.627029
8.524868	1.765529	45.40731								12.794298	3.261972	45.523964							4.383023	4.152662	45.626476
8.531532	1.772296	45.406929								12.803871	3.260854	45.525875							4.38631	4.152532	45.625793
8.538196	1.777769	45.406139								12.813446	3.262985	45.527683							4.389597	4.15224	45.624878
8.54486	1.776869	45.405609								12.823019	3.266046	45.529549							4.392884	4.151584	45.624374
8.551523	1.781166	45.405914								12.832592	3.264097	45.531185							4.396171	4.150644	45.623875
8.558187	1.782963	45.406658								12.842165	3.262516	45.532589							4.399458	4.151229	45.623524
8.564851	1.783409	45.40712								12.851738	3.261811	45.533749							4.402745	4.151536	45.623348
8.571515	1.784032	45.407185								12.861313	3.262447	45.534119							4.406032	4.150528	45.623161
8.578178	1.781066	45.406666								12.870886	3.26351	45.534206							4.409319	4.151993	45.62294
8.584843	1.778008	45.405712								12.880459	3.263475	45.533833							4.412606	4.151989	45.622238
8.591506	1.777771	45.405087								12.890032	3.262921	45.53413							4.415893	4.152066	45.621899
8.59817	1.77616	45.405079								12.899605	3.263374	45.534538							4.419179	4.15235	45.621471
8.604834	1.772233	45.405144								12.909178	3.263975	45.53532							4.422466	4.152534	45.621639
8.611498	1.769337	45.405392								12.918753	3.263318	45.537457							4.425753	4.152631	45.621746
8.618162	1.76843	45.406048								12.928326	3.261992	45.540421							4.42904	4.153483	45.621876
8.624825	1.769254	45.406471								12.937899	3.26107	45.544289							4.432327	4.153817	45.621861
8.63149	1.767904	45.406929								12.947472	3.259873	45.546242							4.435614	4.153054	45.621868
8.638153	1.769625	45.407108								12.957045	3.25814	45.547493							4.438901	4.152435	45.621635
8.644817	1.771755	45.407013								12.966619	3.256528	45.548779							4.442188	4.152505	45.621147
8.651481	1.775572	45.406536								12.976192	3.257489	45.549965							4.445475	4.151604	45.621033
8.658145	1.775179	45.405796								12.985765	3.25911	45.550297							4.448762	4.151676	45.621037
8.664808	1.772566	45.405388								12.995338	3.25987	45.549622							4.452049	4.150671	45.621094
8.671473	1.774668	45.405827								13.004911	3.260361	45.549843							4.455336	4.150074	45.620975
8.678136	1.774702	45.407051								13.014486	3.263011	45.551033							4.458622	4.149396	45.621067
8.6848	1.774897	45.408421								13.024059	3.262697	45.55183							4.461909	4.147915	45.621094
8.691463	1.771072	45.409367								13.033632	3.263451	45.552254							4.465197	4.147241	45.620781
8.698128	1.770388	45.410091								13.043205	3.264922	45.552715							4.468483	4.147845	45.620438
8.704791	1.771685	45.411034								13.052778	3.263978	45.55349							4.47177	4.14718	45.619865
8.711455	1.771957	45.412045								13.062353	3.262408	45.55492							4.475057	4.148812	45.619331
8.71812	1.772556	45.412643								13.071926	3.262739	45.556702							4.478344	4.14925	45.618793
8.724783	1.772081	45.412632								13.081499	3.26385	45.558224							4.481631	4.148993	45.618511
8.731447	1.772111	45.412407								13.091072	3.265279	45.559158							4.484918	4.14858	45.618282
8.738111	1.770577	45.412235								13.100645	3.267387	45.559517							4.488205	4.149639	45.618088
8.744775	1.767356	45.412136								13.110218	3.26883	45.559727							4.491492	4.149685	45.61808
8.751438	1.768846	45.412331								13.119793	3.269177	45.559906							4.494779	4.149296	45.618343
8.758102	1.768837	45.412708								13.129366	3.270382	45.559093							4.498065	4.148929	45.618595
8.764766	1.767186	45.413204								13.138939	3.272144	45.557579							4.501353	4.148167	45.618641
8.77143	1.766185	45.414146								13.148512	3.271892	45.557892							4.50464	4.147259	45.618668
8.778093	1.76664	45.415375								13.158085	3.270476	45.559589							4.507926	4.147137	45.618656
8.784758	1.768019	45.416195								13.16766	3.268593	45.561646							4.511213	4.147495	45.618237
8.791421	1.767105	45.41637								13.177233	3.267087	45.56274							4.5145	4.146379	45.617451
8.798085	1.763623	45.416046								13.186806	3.266702	45.562359							4.517787	4.146741	45.616528
8.804749	1.764847	45.415318								13.196379	3.265468	45.562405							4.521074	4.147016	45.615444
8.811413	1.765782	45.414951								13.205952	3.263826	45.563454							4.524361	4.146456	45.614395
8.818077	1.764365	45.414883								13.215527	3.265145	45.565708							4.527648	4.146941	45.613567
8.82474	1.765214	45.414711								13.2251	3.267013	45.568382							4.530935	4.147364	45.612991
8.831405	1.76682	45.414581								13.234673	3.270163	45.570011							4.534222	4.146564	45.612747
8.838068	1.768401	45.41486								13.244246	3.269446	45.571072							4.537508	4.146106	45.612846
8.844732	1.765653	45.416004								13.253819	3.270645	45.571568							4.540796	4.146762	45.612774
8.851396	1.767501	45.417934								13.263393	3.271683	45.571056							4.544083	4.146313	45.613121
8.85806	1.769394	45.419342								13.272966	3.270842	45.570198							4.547369	4.147448	45.613182
8.864723	1.772145	45.419823								13.282539	3.269385	45.56918							4.550656	4.146685	45.613251
8.871387	1.771641	45.42028								13.292112	3.270425	45.569466							4.553943	4.14663	45.613205
8.878051	1.772244	45.420834								13.301685	3.270489	45.570145							4.55723	4.146822	45.612892
8.884715	1.772892	45.42136								13.31126	3.27203	45.570499							4.560517	4.146631	45.612591
8.891378	1.774543	45.422192								13.320833	3.271331	45.570499							4.563804	4.146826	45.611774
8.898043	1.778059	45.423645								13.330406	3.271644	45.570637							4.567091	4.146688	45.610905
8.904706	1.777565	45.425339								13.339979	3.273578	45.571384							4.570378	4.146947	45.609779
8.91137	1.77746	45.4268								13.349552	3.275316	45.573875							4.573665	4.146472	45.608643
8.918035	1.77571	45.42804								13.359125	3.274894	45.576042							4.576952	4.146482	45.607727
8.924698	1.776292	45.429012								13.3687	3.275296	45.57756							4.580239	4.147038	45.607002
8.931362	1.775398	45.429543								13.378273	3.274029	45.579094							4.583526	4.146846	45.60677
8.938025	1.775823	45.429886								13.387846	3.273936	45.581116							4.586812	4.146932	45.60667
8.94469	1.77198	45.430344								13.397419	3.275208	45.583614							4.590099	4.147872	45.60656
8.951353	1.769729	45.430832								13.406992	3.277015	45.586441							4.593386	4.146553	45.606705
8.958017	1.770529	45.430977								13.416567	3.278112	45.588367							4.596673	4.147208	45.606831
8.964681	1.772148	45.430534								13.42614	3.277283	45.588638							4.59996	4.146916	45.60675
8.971345	1.771048	45.43018								13.435713	3.272994	45.58783							4.603247	4.146261	45.606571
8.978008	1.770717	45.430283								13.445286	3.272659	45.586895							4.606534	4.146204	45.606316
8.984673	1.77095	45.430592								13.454859	3.27249	45.585899							4.609821	4.146074	45.606319
8.991336	1.77055	45.43103								13.464434	3.270057	45.584167							4.613108	4.146143	45.60648
8.998	1.767982	45.431423								13.474007	3.266546	45.580853							4.616395	4.14793	45.606586
9.004664	1.769819	45.43177								13.48358	3.265319	45.580067							4.619682	4.149052	45.606628
9.011328	1.770678	45.43243								13.493153	3.266487	45.581085							4.622969	4.148447	45.606533
9.017992	1.770376	45.433636								13.502726	3.269083	45.582855							4.626256	4.148109	45.606274
9.024655	1.770918	45.435036								13.5123	3.270159	45.584072							4.629542	4.148772	45.605652
9.03132	1.769553	45.436024								13.521873	3.27049	45.584133							4.63283	4.150996	45.605103
9.037983	1.770208	45.436478								13.531446	3.270247	45.584015							4.636117	4.151835	45.604633
9.044647	1.769824	45.436954								13.541019	3.270276	45.584759							4.639403	4.153278	45.604267
9.051311	1.768685	45.437511								13.550592	3.271591	45.587074							4.64269	4.153213	45.604309
9.057975	1.767885	45.438034								13.560165	3.269787	45.589813							4.645977	4.153799	45.604256
9.064638	1.7675	45.43832								13.56974	3.26701	45.592018							4.649264	4.153411	45.604012
9.071302	1.77069	45.43882								13.579313	3.264766	45.593311							4.652551	4.152837	45.603737
9.077966	1.771371	45.439926								13.588886	3.26498	45.593933							4.655838	4.152154	45.603481
9.08463	1.770965	45.441334								13.598459	3.265892	45.594418							4.659125	4.152839	45.602943
9.091293	1.770979	45.442581								13.608032	3.265957	45.593384							4.662412	4.152475	45.602295
9.097958	1.772915	45.443428								13.617607	3.266224	45.591728							4.665699	4.151934	45.601559
9.104622	1.773996	45.443974								13.62718	3.266598	45.590534							4.668986	4.152196	45.600723
9.111285	1.775214	45.444355								13.636753	3.268282	45.589958							4.672273	4.152054	45.599777
9.117949	1.774283	45.444828								13.646326	3.270751	45.589973							4.67556	4.152725	45.598827
9.124613	1.772381	45.445511								13.655899	3.271664	45.590557							4.678846	4.15247	45.597622
9.131277	1.775017	45.446095								13.665474	3.272153	45.591492							4.682133	4.152181	45.596207
9.13794	1.776476	45.44656								13.675047	3.273724	45.592819							4.68542	4.152321	45.594788
9.144605	1.77473	45.446964								13.68462	3.274859	45.595337							4.688707	4.152131	45.593899
9.151268	1.773172	45.447098								13.694193	3.27785	45.598839							4.691994	4.1516	45.593407
9.157932	1.773311	45.447155								13.703766	3.278086	45.601753							4.695281	4.151866	45.593056
9.164596	1.775094	45.447548								13.713341	3.279175	45.603172							4.698568	4.150651	45.592945
9.17126	1.776271	45.448029								13.722914	3.278729	45.603592							4.701855	4.14988	45.592823
9.177923	1.773587	45.448586								13.732487	3.278292	45.603886							4.705142	4.150479	45.592804
9.184587	1.772792	45.449638								13.74206	3.279436	45.603432							4.708429	4.150996	45.593155
9.191251	1.776174	45.450882								13.751633	3.279594	45.601871							4.711716	4.151055	45.59383
9.197915	1.778134	45.451717								13.761206	3.278817	45.599937							4.715003	4.149998	45.59444
9.204579	1.776176	45.452259								13.770781	3.278094	45.599415							4.718289	4.149243	45.594727
9.211243	1.773992	45.452835								13.780354	3.276042	45.601257							4.721576	4.148758	45.594997
9.217907	1.77105	45.453335								13.789927	3.276459	45.603893							4.724864	4.148202	45.595303
9.22457	1.767399	45.453373								13.7995	3.277918	45.605778							4.72815	4.146635	45.595722
9.231235	1.764912	45.452927								13.809072	3.276747	45.605709							4.731437	4.14585	45.596264
9.237898	1.76624	45.452492								13.818647	3.273557	45.605537							4.734724	4.146001	45.596615
9.244562	1.764651	45.452389								13.82822	3.272249	45.605293							4.738011	4.14656	45.597145
9.251225	1.766496	45.452496								13.837793	3.272281	45.605644							4.741298	4.146613	45.597919
9.25789	1.771767	45.452747								13.847366	3.273193	45.60635							4.744585	4.146071	45.598843
9.264553	1.777383	45.452904								13.856939	3.274793	45.606899							4.747872	4.14593	45.599628
9.271217	1.777349	45.4529								13.866514	3.274522	45.607471							4.751159	4.145954	45.600487
9.277881	1.776823	45.452755								13.876087	3.273466	45.608299							4.754446	4.145763	45.601295
9.284545	1.77836	45.452648								13.88566	3.276082	45.609676							4.757732	4.145659	45.601738
9.291208	1.777085	45.452927								13.895233	3.276864	45.610924							4.76102	4.145804	45.601589
9.297873	1.77466	45.45348								13.904806	3.276143	45.612061							4.764307	4.14728	45.600849
9.304537	1.772123	45.454132								13.914381	3.276669	45.612923							4.767593	4.14891	45.599968
9.3112	1.771058	45.4547								13.923954	3.276667	45.61338							4.77088	4.149426	45.598965
9.317864	1.773371	45.455585								13.933527	3.277503	45.614246							4.774167	4.149362	45.597874
9.324528	1.775492	45.456596								13.9431	3.279773	45.613937							4.777454	4.149786	45.596828
9.331192	1.774338	45.45723								13.952673	3.280286	45.612968							4.780741	4.150685	45.595909
9.337855	1.773459	45.457409								13.962246	3.277563	45.611996							4.784028	4.150775	45.595184
9.34452	1.77338	45.457264								13.971821	3.276928	45.611095							4.787315	4.149707	45.594288
9.351183	1.777854	45.456768								13.981394	3.27527	45.610409							4.790602	4.148483	45.593479
9.357847	1.777215	45.456177								13.990967	3.274608	45.610291							4.793889	4.14943	45.592682
9.364511	1.776196	45.455967								14.00054	3.274666	45.610695							4.797175	4.148607	45.592102
9.371175	1.77547	45.456039								14.010113	3.274064	45.611668							4.800463	4.149659	45.591339
9.377838	1.773475	45.456375								14.019688	3.27344	45.613216							4.80375	4.149187	45.590622
9.384502	1.772932	45.456894								14.029261	3.277017	45.61454							4.807036	4.14893	45.590149
9.391166	1.773028	45.457115								14.038834	3.277774	45.615459							4.810323	4.147997	45.58997
9.39783	1.774351	45.457184								14.048407	3.279277	45.616325							4.81361	4.14887	45.589371
9.404494	1.777565	45.457603								14.05798	3.280914	45.618393							4.816897	4.149408	45.588634
9.411158	1.780506	45.458118								14.067554	3.281726	45.619347							4.820184	4.149357	45.587849
9.417822	1.7818	45.458408								14.077127	3.283421	45.620144							4.823471	4.148937	45.587353
9.424485	1.782895	45.458233								14.0867	3.27909	45.620926							4.826758	4.148364	45.586891
9.431149	1.780065	45.457977								14.096273	3.279663	45.621292							4.830045	4.149207	45.586575
9.437813	1.777825	45.458344								14.105846	3.278457	45.621128							4.833332	4.15037	45.586601
9.444477	1.775705	45.45908								14.115421	3.279018	45.621006							4.836619	4.151527	45.586555
9.45114	1.776816	45.459671								14.124994	3.279886	45.62215							4.839906	4.150822	45.586357
9.457805	1.779769	45.460453								14.134567	3.276565	45.623745							4.843193	4.150253	45.586117
9.464468	1.781443	45.461021								14.14414	3.275654	45.624641							4.846479	4.15053	45.585777
9.471132	1.778949	45.461441								14.153713	3.274219	45.625015							4.849766	4.148769	45.585133
9.477796	1.778855	45.462048								14.163286	3.273547	45.624733							4.853054	4.147534	45.584419
9.48446	1.778874	45.462803								14.172861	3.275625	45.623955							4.85634	4.148282	45.583664
9.491123	1.776215	45.463718								14.182434	3.276752	45.624405							4.859627	4.148536	45.583115
9.497787	1.777135	45.464752								14.192007	3.275392	45.625954							4.862914	4.147445	45.582619
9.504452	1.774622	45.46563								14.20158	3.275681	45.627033							4.866201	4.146576	45.582691
9.511115	1.77338	45.466297								14.211153	3.276435	45.627689							4.869488	4.146868	45.583149
9.517779	1.776209	45.466869								14.220728	3.27722	45.628521							4.872775	4.14831	45.583981
9.524443	1.77484	45.467457								14.230301	3.277051	45.629646							4.876062	4.147833	45.584991
9.531107	1.771455	45.467983								14.239874	3.275973	45.630634							4.879349	4.147219	45.585869
9.53777	1.770276	45.468399								14.249447	3.27508	45.63126							4.882636	4.147082	45.586761
9.544435	1.772095	45.468769								14.25902	3.274739	45.63221							4.885922	4.148017	45.587585
9.551098	1.774191	45.468925								14.268595	3.273665	45.633152							4.889209	4.14781	45.588135
9.557762	1.773811	45.469028								14.278168	3.27383	45.633583							4.892497	4.147944	45.588539
9.564425	1.773472	45.468815								14.287741	3.277029	45.63443							4.895783	4.147487	45.589005
9.57109	1.778327	45.468475								14.297314	3.278001	45.635948							4.89907	4.14682	45.589306
9.577753	1.77994	45.468185								14.306887	3.277767	45.63726							4.902357	4.146094	45.589535
9.584417	1.777368	45.46796								14.316462	3.277888	45.637871							4.905644	4.146138	45.589603
9.591081	1.774613	45.468166								14.326035	3.279118	45.635658							4.908931	4.14552	45.589432
9.597745	1.774248	45.468903								14.335608	3.279823	45.633389							4.912218	4.144663	45.589054
9.604409	1.777122	45.469879								14.345181	3.279233	45.632427							4.915505	4.144322	45.588631
9.611073	1.777134	45.470821								14.354753	3.278258	45.633099							4.918792	4.142803	45.588245
9.617737	1.774189	45.471489								14.364328	3.278756	45.634113							4.922079	4.14253	45.587784
9.6244	1.774189	45.471973								14.373901	3.280551	45.633545							4.925365	4.143312	45.587093
9.631064	1.776827	45.472332								14.383474	3.281973	45.633362							4.928653	4.143734	45.58643
9.637728	1.78095	45.472698								14.393047	3.282061	45.633816							4.93194	4.144144	45.585911
9.644392	1.77876	45.472919								14.40262	3.282181	45.634136							4.935226	4.144202	45.585644
9.651055	1.778012	45.472874								14.412193	3.281055	45.634853							4.938513	4.143758	45.585682
9.65772	1.781368	45.472717								14.421768	3.281389	45.636101							4.9418	4.143324	45.586021
9.664383	1.784056	45.472431								14.431341	3.280989	45.637386							4.945087	4.143068	45.586502
9.671047	1.78284	45.472233								14.440914	3.278607	45.637806							4.948374	4.143934	45.587059
9.677711	1.780566	45.472454								14.450487	3.276458	45.637672							4.951661	4.145069	45.587399
9.684375	1.779233	45.472931								14.46006	3.277891	45.638248							4.954948	4.144594	45.587536
9.691038	1.774982	45.473167								14.469635	3.279461	45.639603							4.958235	4.144093	45.587635
9.697702	1.77247	45.473431								14.479208	3.281213	45.641373							4.961522	4.144553	45.587784
9.704367	1.770279	45.474052								14.488781	3.280972	45.643345							4.964809	4.14392	45.588146
9.71103	1.764822	45.474712								14.498354	3.280242	45.645432							4.968096	4.142605	45.5886
9.717694	1.763768	45.475395								14.507927	3.280855	45.647369							4.971383	4.142675	45.58894
9.724358	1.764688	45.476139								14.517502	3.282977	45.648182							4.974669	4.143486	45.589283
9.731022	1.769565	45.476231								14.527075	3.283594	45.64896							4.977956	4.144458	45.589657
9.737685	1.77202	45.475952								14.536648	3.285242	45.649212							4.981243	4.145351	45.589798
9.744349	1.774104	45.47554								14.546221	3.284954	45.649185							4.98453	4.145496	45.589886
9.751013	1.778025	45.475121								14.555794	3.285326	45.649204							4.987817	4.14524	45.589775
9.757677	1.781762	45.474792								14.565369	3.285429	45.649071							4.991104	4.14469	45.589413
9.76434	1.783658	45.474804								14.574942	3.28442	45.650303							4.994391	4.145376	45.588791
9.771005	1.782384	45.475079								14.584515	3.282898	45.651012							4.997678	4.146126	45.587963
9.777668	1.782168	45.475529								14.594088	3.281665	45.650948							5.000965	4.146186	45.586994
9.784332	1.781821	45.47649								14.603661	3.279824	45.650726							5.004252	4.146626	45.586166
9.790996	1.778456	45.477852								14.613234	3.278837	45.650875							5.007539	4.146338	45.585724
9.79766	1.776838	45.479076								14.622808	3.278549	45.651775							5.010826	4.145802	45.585327
9.804324	1.773676	45.480129								14.632381	3.277858	45.653484							5.014112	4.145098	45.584965
9.810987	1.772064	45.481186								14.641954	3.27548	45.654873							5.017399	4.144285	45.584583
9.817652	1.772621	45.482178								14.651527	3.275361	45.655849							5.020687	4.143494	45.58429
9.824315	1.769623	45.483177								14.6611	3.274539	45.655834							5.023973	4.142935	45.583855
9.830979	1.767874	45.484089								14.670675	3.273546	45.655029							5.02726	4.141841	45.583336
9.837643	1.767904	45.484756								14.680248	3.272455	45.65443							5.030547	4.140589	45.582783
9.844307	1.767383	45.485142								14.689821	3.271962	45.65406							5.033834	4.139286	45.582417
9.85097	1.767804	45.485439								14.699394	3.272648	45.655529							5.037121	4.138678	45.581989
9.857635	1.767944	45.485806								14.708967	3.273037	45.658352							5.040408	4.139462	45.581398
9.864298	1.768825	45.485962								14.718542	3.274291	45.66106							5.043695	4.13946	45.58086
9.870962	1.77041	45.486034								14.728115	3.275028	45.663033							5.046982	4.139155	45.580296
9.877625	1.770778	45.486431								14.737688	3.276569	45.664459							5.050269	4.139336	45.579483
9.88429	1.774303	45.487152								14.747261	3.278528	45.665726							5.053555	4.140114	45.578434
9.890953	1.777962	45.488079								14.756834	3.280162	45.665775							5.056842	4.13965	45.577473
9.897617	1.779005	45.48904								14.766409	3.281457	45.66497							5.06013	4.138976	45.576603
9.904282	1.777571	45.489815								14.775982	3.280484	45.664352							5.063416	4.13805	45.575844
9.910945	1.77817	45.490074								14.785555	3.278993	45.664295							5.066703	4.138302	45.575294
9.917609	1.778741	45.490231								14.795128	3.278768	45.664852							5.06999	4.138529	45.574898
9.924273	1.77438	45.490925								14.804701	3.277889	45.66592							5.073277	4.138203	45.574951
9.930937	1.771913	45.491928								14.814274	3.276519	45.66703							5.076564	4.138519	45.575039
9.9376	1.772567	45.492729								14.823849	3.275851	45.667332							5.079851	4.137526	45.574928
9.944264	1.772489	45.493328								14.833422	3.273398	45.667572							5.083138	4.136838	45.57439
9.950928	1.773745	45.493984								14.842995	3.272453	45.66787							5.086425	4.136972	45.573807
9.957592	1.773409	45.49485								14.852568	3.273484	45.668526							5.089712	4.13698	45.573444
9.964255	1.776212	45.495888								14.862141	3.274633	45.669807							5.092999	4.136836	45.572987
9.97092	1.779916	45.496822								14.871716	3.274567	45.671547							5.096286	4.137486	45.572758
9.977583	1.781636	45.497326								14.881289	3.27378	45.672577							5.099573	4.138258	45.572647
9.984247	1.783469	45.497528								14.890862	3.274355	45.672878							5.102859	4.139303	45.572948
9.990911	1.779237	45.49762								14.900434	3.275434	45.672318							5.106146	4.139675	45.573334
9.997575	1.777624	45.497906								14.910007	3.278089	45.671986							5.109433	4.139312	45.573971
10.004239	1.779989	45.49839								14.919582	3.278472	45.672829							5.11272	4.140089	45.575111
10.010902	1.779334	45.498783								14.929155	3.278374	45.674187							5.116007	4.140134	45.576435
10.017567	1.776934	45.499081								14.938728	3.279181	45.675945							5.119294	4.140622	45.577522
10.02423	1.776228	45.499084								14.948301	3.280868	45.677315							5.122581	4.140002	45.578625
10.030894	1.775113	45.499245								14.957874	3.284055	45.678303							5.125868	4.138401	45.579456
10.037558	1.778032	45.499458								14.967449	3.281397	45.678051							5.129155	4.13848	45.579861
10.044222	1.779032	45.499584								14.977022	3.279514	45.676529							5.132442	4.139831	45.580055
10.050885	1.780246	45.500061								14.986595	3.27869	45.674438							5.135729	4.13985	45.580219
10.057549	1.779967	45.500702								14.996168	3.278261	45.67284							5.139016	4.139041	45.580349
10.064213	1.780293	45.501499								15.005741	3.278674	45.672153							5.142303	4.139912	45.580452
10.070877	1.77892	45.502026								15.015314	3.280324	45.670792							5.145589	4.140834	45.580547
10.07754	1.778401	45.50219								15.024889	3.278532	45.669613							5.148876	4.141158	45.580669
10.084205	1.775046	45.502285								15.034462	3.281702	45.668922							5.152164	4.140753	45.580875
10.090868	1.771257	45.502468								15.044035	3.284338	45.668598							5.15545	4.141201	45.58094
10.097532	1.769556	45.502735								15.053608	3.28527	45.668316							5.158737	4.142284	45.580742
10.104197	1.766548	45.502594								15.063181	3.28415	45.668091							5.162024	4.141818	45.580345
10.11086	1.767574	45.502594								15.072756	3.281491	45.66732							5.165311	4.141125	45.580017
10.117524	1.768734	45.502888								15.082329	3.278667	45.666157							5.168598	4.140836	45.579704
10.124187	1.769296	45.503502								15.091902	3.277155	45.664967							5.171885	4.140151	45.5793
10.130852	1.768081	45.504509								15.101475	3.27432	45.664028							5.175172	4.138943	45.579033
10.137515	1.76806	45.505527								15.111048	3.274307	45.66354							5.178459	4.137782	45.579048
10.144179	1.772018	45.506645								15.120623	3.275462	45.663597							5.181746	4.136733	45.579288
10.150843	1.773396	45.508007								15.130196	3.276394	45.664051							5.185032	4.136243	45.579479
10.157507	1.773712	45.50946								15.139769	3.277061	45.66383							5.18832	4.136564	45.579853
10.16417	1.775724	45.51078								15.149342	3.275835	45.663994							5.191607	4.137409	45.580212
10.170835	1.778536	45.511665								15.158915	3.275658	45.663933							5.194893	4.138622	45.580357
10.177498	1.778822	45.511868								15.168489	3.277795	45.663246							5.19818	4.138829	45.580463
10.184162	1.778415	45.511284								15.178062	3.278644	45.661903							5.201467	4.139046	45.580788
10.190826	1.779235	45.510242								15.187635	3.277702	45.659718							5.204754	4.140693	45.581261
10.19749	1.777388	45.509476								15.197208	3.277404	45.659065							5.208041	4.143145	45.58168
10.204154	1.776527	45.509369								15.206781	3.281106	45.659744							5.211328	4.143541	45.582008
10.210817	1.779277	45.509506								15.216356	3.281582	45.660767							5.214615	4.142338	45.582401
10.217482	1.776205	45.509579								15.225929	3.281037	45.660435							5.217902	4.141449	45.582821
10.224145	1.773977	45.509964								15.235502	3.280556	45.657146							5.221189	4.14132	45.583076
10.230809	1.773629	45.510746								15.245075	3.280233	45.652584							5.224476	4.141735	45.582886
10.237473	1.772071	45.511681								15.254648	3.279519	45.64967							5.227763	4.141076	45.582325
10.244137	1.772551	45.512718								15.264221	3.278127	45.64822							5.23105	4.14094	45.581497
10.2508	1.771133	45.513309								15.273796	3.275182	45.646915							5.234336	4.141017	45.580605
10.257464	1.77128	45.51368								15.283369	3.273932	45.645256							5.237623	4.141228	45.579891
10.264128	1.772082	45.514008								15.292942	3.274063	45.643692							5.24091	4.140325	45.579193
10.270792	1.770034	45.514328								15.302515	3.274535	45.642513							5.244197	4.140822	45.578564
10.277455	1.769906	45.514931								15.312088	3.274154	45.642284							5.247484	4.142364	45.57803
10.28412	1.769588	45.515614								15.321663	3.272047	45.64212							5.250771	4.142993	45.577656
10.290784	1.769873	45.51643								15.331236	3.272949	45.641758							5.254058	4.143775	45.577221
10.297447	1.771344	45.517025								15.340809	3.27555	45.641312							5.257345	4.145189	45.576538
10.304111	1.774164	45.517487								15.350382	3.277238	45.640785							5.260632	4.145152	45.575699
10.310775	1.777605	45.517998								15.359955	3.278417	45.639687							5.263919	4.145341	45.574738
10.317439	1.774094	45.518543								15.36953	3.279322	45.638695							5.267206	4.145442	45.573742
10.324102	1.775141	45.518936								15.379103	3.279355	45.637451							5.270493	4.144855	45.572704
10.330767	1.774606	45.519001								15.388676	3.282482	45.636631							5.273779	4.144043	45.571728
10.33743	1.775576	45.518986								15.398249	3.284813	45.635769							5.277066	4.14221	45.570644
10.344094	1.773805	45.518959								15.407822	3.283479	45.634567							5.280354	4.140941	45.569721
10.350758	1.77254	45.518829								15.417397	3.281337	45.633198							5.28364	4.140802	45.568825
10.357422	1.773558	45.518482								15.42697	3.279986	45.631889							5.286927	4.139333	45.56776
10.364085	1.774756	45.518013								15.436543	3.279542	45.629559							5.290214	4.137324	45.566772
10.370749	1.77519	45.517742								15.446115	3.279551	45.627911							5.293501	4.136727	45.565861
10.377413	1.774948	45.517643								15.455688	3.277937	45.626026							5.296788	4.13654	45.565121
10.384077	1.778927	45.517826								15.465261	3.277146	45.623291							5.300075	4.137214	45.564411
10.390741	1.782911	45.518623								15.474836	3.275788	45.619999							5.303362	4.136441	45.563683
10.397405	1.782911	45.519623								15.484409	3.274889	45.619251							5.306649	4.135753	45.56324
10.404069	1.780292	45.520878								15.493982	3.276613	45.620724							5.309936	4.135093	45.563057
10.410732	1.78214	45.522358								15.503555	3.280951	45.622662							5.313222	4.135431	45.562981
10.417397	1.782257	45.523674								15.513128	3.281413	45.622898							5.316509	4.136199	45.562843
10.42406	1.779394	45.525028								15.522703	3.279794	45.622154							5.319797	4.137291	45.562889
10.430724	1.776139	45.526077								15.532276	3.28229	45.621094							5.323083	4.137301	45.563145
10.437387	1.775771	45.52652								15.541849	3.284575	45.619858							5.32637	4.137459	45.563545
10.444052	1.776467	45.52676								15.551422	3.284921	45.618359							5.329657	4.135893	45.563828
10.450715	1.776791	45.526997								15.560995	3.283134	45.612823							5.332944	4.136703	45.564217
10.457379	1.777413	45.527065								15.57057	3.279791	45.608448							5.336231	4.136388	45.564354
10.464043	1.776605	45.527077								15.580143	3.276223	45.60638							5.339518	4.134903	45.564194
10.470707	1.776458	45.527393								15.589716	3.274639	45.606209							5.342805	4.136056	45.563705
10.47737	1.775666	45.527988								15.599289	3.272748	45.606499							5.346092	4.136182	45.563702
10.484035	1.775283	45.528702								15.608862	3.270676	45.605808							5.349379	4.135873	45.563934
10.490699	1.775843	45.528984								15.618437	3.270113	45.605526							5.352665	4.136775	45.563843
10.497362	1.777122	45.529133								15.62801	3.271489	45.606789							5.355953	4.136288	45.563354
10.504026	1.777703	45.529327								15.637583	3.270122	45.608761							5.35924	4.137205	45.561909
10.51069	1.776658	45.528938								15.647156	3.271182	45.610237							5.362526	4.137743	45.559761
10.517354	1.775541	45.528271								15.656729	3.274867	45.610939							5.365813	4.13812	45.557461
10.524017	1.77397	45.527447								15.666302	3.277243	45.610832							5.3691	4.138803	45.555405
10.530682	1.770317	45.526737								15.675877	3.278439	45.609306							5.372387	4.138408	45.553753
10.537345	1.76737	45.526867								15.68545	3.279233	45.606354							5.375674	4.13765	45.552361
10.544009	1.768225	45.52734								15.695023	3.279684	45.603657							5.378961	4.137735	45.551579
10.550673	1.773399	45.52787								15.704596	3.281621	45.601994							5.382248	4.137489	45.551647
10.557337	1.773915	45.528664								15.714169	3.28213	45.601315							5.385535	4.13767	45.552094
10.564	1.770902	45.529594								15.723743	3.281305	45.601536							5.388822	4.137676	45.552582
10.570664	1.772364	45.530266								15.733316	3.280158	45.602409							5.392109	4.136949	45.553066
10.577328	1.774923	45.530468								15.742889	3.279614	45.602524							5.395396	4.136553	45.553543
10.583992	1.77401	45.530758								15.752462	3.27978	45.600491							5.398683	4.135136	45.553947
10.590656	1.77056	45.53133								15.762035	3.277526	45.598125							5.401969	4.133506	45.554253
10.59732	1.771852	45.53191								15.77161	3.276652	45.596539							5.405256	4.133495	45.554684
10.603984	1.778114	45.532379								15.781183	3.275402	45.596066							5.408543	4.133667	45.555138
10.610647	1.783481	45.532753								15.790756	3.274854	45.5961							5.41183	4.133411	45.555378
10.617311	1.783743	45.533295								15.800329	3.274218	45.595894							5.415117	4.133457	45.555771
10.623975	1.784858	45.533844								15.809902	3.272832	45.594841							5.418404	4.132843	45.556469
10.630639	1.784499	45.534531								15.819477	3.273349	45.59304							5.421691	4.133409	45.557083
10.637302	1.78316	45.535385								15.82905	3.273923	45.590973							5.424978	4.134563	45.557621
10.643967	1.78125	45.536285								15.838623	3.274513	45.5891							5.428265	4.135038	45.558132
10.65063	1.778318	45.537281								15.848196	3.274998	45.587677							5.431552	4.135844	45.558434
10.657294	1.775566	45.538113								15.857769	3.274735	45.586712							5.434839	4.136688	45.558693
10.663958	1.770942	45.538589								15.867342	3.274925	45.58746							5.438126	4.136241	45.558765
10.670622	1.76991	45.538902								15.876917	3.277798	45.586952							5.441412	4.136694	45.558445
10.677285	1.769764	45.538979								15.88649	3.279483	45.586918							5.444699	4.137225	45.557846
10.683949	1.768702	45.539162								15.896063	3.277764	45.58741							5.447987	4.137685	45.557247
10.690614	1.767917	45.539734								15.905636	3.276854	45.587696							5.451273	4.137887	45.556816
10.697277	1.768174	45.540306								15.915209	3.275111	45.587036							5.45456	4.13812	45.556461
10.703941	1.769312	45.540234								15.924784	3.273038	45.585812							5.457847	4.139359	45.556225
10.710605	1.771002	45.539864								15.934357	3.271044	45.583961							5.461134	4.139881	45.556019
10.717269	1.768054	45.539337								15.94393	3.267217	45.582218							5.464421	4.140666	45.555794
10.723932	1.765574	45.538616								15.953503	3.265716	45.580093							5.467708	4.141198	45.555408
10.730597	1.769058	45.538223								15.963076	3.266632	45.578308							5.470995	4.141265	45.554619
10.73726	1.772701	45.53809								15.972651	3.267761	45.577488							5.474282	4.142033	45.553608
10.743924	1.773703	45.538151								15.982224	3.26767	45.577282							5.477569	4.142114	45.552616
10.750587	1.772771	45.538437								15.991796	3.267516	45.576042							5.480855	4.14267	45.551548
10.757252	1.774184	45.539074								16.001369	3.268931	45.574009							5.484143	4.143634	45.550648
10.763915	1.774198	45.539749								16.010944	3.271308	45.571102							5.48743	4.142837	45.549995
10.770579	1.771386	45.540295								16.020517	3.271259	45.568455							5.490716	4.14199	45.549698
10.777243	1.771453	45.540695								16.03009	3.27071	45.565472							5.494003	4.142369	45.549454
10.783907	1.774407	45.541508								16.039663	3.268493	45.561459							5.49729	4.142841	45.54908
10.790571	1.775073	45.542473								16.049236	3.26766	45.55677							5.500577	4.142603	45.548443
10.797235	1.773806	45.543415								16.058811	3.269433	45.556759							5.503864	4.142504	45.547863
10.803899	1.775155	45.544167								16.068384	3.270173	45.560627							5.507151	4.142234	45.547756
10.810562	1.773203	45.544624								16.077957	3.26701	45.564751							5.510438	4.142227	45.547939
10.817226	1.770998	45.544537								16.08753	3.269215	45.566448							5.513725	4.142218	45.548328
10.82389	1.765014	45.544147								16.097103	3.26868	45.565987							5.517012	4.141131	45.548752
10.830554	1.762174	45.544052								16.106678	3.269075	45.564613							5.520298	4.141133	45.549496
10.837217	1.766376	45.544022								16.116251	3.269325	45.56282							5.523586	4.14052	45.550571
10.843882	1.769592	45.543732								16.125824	3.268899	45.561802							5.526873	4.140301	45.551842
10.850545	1.768696	45.543354								16.135397	3.268831	45.56152							5.530159	4.139678	45.552742
10.857209	1.7671	45.543381								16.14497	3.26995	45.560162							5.533446	4.138732	45.553745
10.863873	1.767624	45.543461								16.154543	3.269791	45.558895							5.536733	4.138327	45.55508
10.870537	1.772003	45.54353								16.164118	3.27004	45.558361							5.54002	4.137612	45.55629
10.8772	1.769544	45.543407								16.173691	3.270456	45.55851							5.543307	4.137911	45.557411
10.883864	1.766508	45.54306								16.183264	3.271531	45.560368							5.546594	4.137476	45.558434
10.890529	1.768046	45.542522								16.192837	3.272722	45.562473							5.549881	4.137081	45.559738
10.897192	1.772288	45.54203								16.20241	3.270117	45.563988							5.553168	4.13693	45.561073
10.903856	1.778923	45.541962								16.211985	3.269871	45.564442							5.556455	4.137285	45.56216
10.91052	1.777395	45.542152								16.221558	3.272537	45.564571							5.559742	4.138191	45.563046
10.917184	1.77745	45.542648								16.231131	3.273498	45.56522							5.563029	4.138636	45.563698
10.923847	1.778091	45.543392								16.240704	3.272407	45.56604							5.566316	4.138884	45.563919
10.930511	1.778101	45.544003								16.250277	3.270902	45.563354							5.569602	4.140444	45.563652
10.937175	1.776601	45.544411								16.259851	3.270738	45.557804							5.572889	4.140394	45.563389
10.943839	1.774874	45.544952								16.269424	3.270567	45.552048							5.576176	4.139471	45.563141
10.950502	1.774027	45.545788								16.278997	3.269604	45.547478							5.579463	4.137895	45.562996
10.957167	1.775045	45.546673								16.28857	3.268588	45.544502							5.58275	4.137278	45.562614
10.96383	1.778018	45.547749								16.298143	3.268069	45.542774							5.586037	4.136761	45.562565
10.970494	1.780549	45.549419								16.307718	3.267108	45.541687							5.589324	4.136201	45.562386
10.977158	1.781627	45.550961								16.317291	3.264678	45.539982							5.592611	4.135581	45.562016
10.983822	1.781946	45.552334								16.326864	3.263217	45.536861							5.595898	4.134041	45.561901
10.990486	1.782227	45.553722								16.336437	3.263763	45.533817							5.599185	4.135078	45.561619
10.997149	1.781888	45.555092								16.34601	3.265909	45.532253							5.602472	4.134576	45.561401
11.003814	1.778817	45.556068								16.355583	3.268259	45.532204							5.605759	4.136199	45.561665
11.010477	1.774792	45.556976								16.365158	3.269192	45.533024							5.609046	4.134833	45.562057
11.017141	1.772125	45.557808								16.374731	3.268053	45.531143							5.612332	4.135311	45.562702
11.023805	1.771876	45.558475								16.384304	3.267784	45.528805							5.61562	4.135831	45.563301
11.030469	1.771863	45.559124								16.393877	3.268366	45.526928							5.618906	4.137025	45.564098
11.037132	1.77372	45.559822								16.40345	3.269207	45.525703							5.622193	4.137986	45.564724
11.043797	1.776212	45.560413								16.413025	3.268647	45.524879							5.62548	4.139346	45.565216
11.05046	1.778122	45.560776								16.422598	3.266465	45.52462							5.628767	4.139773	45.565701
11.057124	1.778243	45.561253								16.432171	3.264225	45.525543							5.632054	4.140145	45.566124
11.063787	1.779464	45.561779								16.441744	3.265365	45.526108							5.635341	4.139889	45.566509
11.070452	1.780699	45.562187								16.451317	3.266426	45.524975							5.638628	4.13947	45.56657
11.077115	1.779077	45.562492								16.460892	3.26529	45.522125							5.641915	4.139126	45.566448
11.083779	1.776978	45.562801								16.470465	3.26404	45.518444							5.645202	4.139322	45.566032
11.090444	1.77874	45.563442								16.480038	3.263581	45.514458							5.648489	4.139559	45.565376
11.097107	1.781217	45.564178								16.489611	3.263822	45.513733							5.651776	4.138466	45.564819
11.103771	1.782329	45.564602								16.499184	3.264113	45.513504							5.655063	4.137316	45.564514
11.110435	1.782738	45.565014								16.508759	3.262273	45.513042							5.65835	4.13803	45.564362
11.117099	1.778433	45.565254								16.518332	3.262586	45.511654							5.661636	4.139462	45.56435
11.123762	1.776988	45.565365								16.527905	3.263527	45.510109							5.664923	4.140823	45.564285
11.130426	1.774454	45.565556								16.537477	3.266777	45.510513							5.66821	4.14168	45.564049
11.13709	1.772039	45.565735								16.54705	3.26885	45.510262							5.671497	4.141463	45.563866
11.143754	1.772056	45.565777								16.556623	3.265	45.507565							5.674784	4.141766	45.563507
11.150417	1.770653	45.565865								16.566198	3.265253	45.506828							5.678071	4.141642	45.562885
11.157082	1.772356	45.565971								16.575771	3.265684	45.507435							5.681358	4.142091	45.562191
11.163745	1.775115	45.566177								16.585344	3.265997	45.508087							5.684645	4.141317	45.561546
11.170409	1.775999	45.566147								16.594917	3.267543	45.507923							5.687932	4.141641	45.560715
11.177073	1.77843	45.565937								16.60449	3.268033	45.50671							5.691219	4.141962	45.559811
11.183737	1.780861	45.565731								16.614065	3.265346	45.502247							5.694506	4.142778	45.55896
11.190401	1.780629	45.565887								16.623638	3.264708	45.497932							5.697793	4.142975	45.557758
11.197064	1.777158	45.566246								16.633211	3.266034	45.496876							5.701079	4.142446	45.556519
11.203729	1.775928	45.566601								16.642784	3.267384	45.498722							5.704366	4.141652	45.555401
11.210392	1.777175	45.567112								16.652357	3.265379	45.500896							5.707654	4.141741	45.554272
11.217056	1.776963	45.567638								16.661932	3.263131	45.502033							5.71094	4.140825	45.553192
11.22372	1.774772	45.568043								16.671505	3.262001	45.50341							5.714227	4.139661	45.551994
11.230384	1.774394	45.568138								16.681078	3.261264	45.503059							5.717514	4.139069	45.550877
11.237047	1.777084	45.568413								16.690651	3.261477	45.501057							5.720801	4.13925	45.549927
11.243711	1.777377	45.568787								16.700224	3.260891	45.498795							5.724088	4.139129	45.549091
11.250375	1.776391	45.569012								16.709799	3.258765	45.496353							5.727375	4.139623	45.548225
11.257039	1.776462	45.569466								16.719372	3.258564	45.493431							5.730662	4.138843	45.547085
11.263702	1.778774	45.569817								16.728945	3.259944	45.490334							5.733949	4.137912	45.546112
11.270367	1.780788	45.56966								16.738518	3.261447	45.489326							5.737236	4.139364	45.545547
11.27703	1.780078	45.569489								16.748091	3.26201	45.490101							5.740522	4.140132	45.544903
11.283694	1.777637	45.569294								16.757664	3.261979	45.491871							5.74381	4.140293	45.544384
11.290359	1.77433	45.569084								16.767239	3.262875	45.492775							5.747097	4.141054	45.543877
11.297022	1.773756	45.56847								16.776812	3.263565	45.492527							5.750383	4.139866	45.543625
11.303686	1.77333	45.568066								16.786385	3.264515	45.492634							5.75367	4.14155	45.54335
11.310349	1.770885	45.567844								16.795958	3.264903	45.492279							5.756957	4.141343	45.543045
11.317014	1.771069	45.567692								16.805531	3.263745	45.491726							5.760244	4.141653	45.542862
11.323677	1.773643	45.567852								16.815105	3.263331	45.49155							5.763531	4.142124	45.542789
11.330341	1.777438	45.568348								16.824678	3.263384	45.491013							5.766818	4.142011	45.542606
11.337005	1.778676	45.568962								16.834251	3.260908	45.489716							5.770105	4.141061	45.542286
11.343669	1.776658	45.569492								16.843824	3.258147	45.487968							5.773392	4.140428	45.542141
11.350332	1.775756	45.569771								16.853397	3.25641	45.486767							5.776679	4.139773	45.542305
11.356997	1.775048	45.570061								16.862972	3.25587	45.487335							5.779965	4.140136	45.542416
11.36366	1.770853	45.570492								16.872545	3.25596	45.487858							5.783253	4.140578	45.542587
11.370324	1.76475	45.570786								16.882118	3.256709	45.486694							5.78654	4.139789	45.54285
11.376987	1.761075	45.57093								16.891691	3.255263	45.483292							5.789826	4.139665	45.542889
11.383652	1.760398	45.57082								16.901264	3.254939	45.478233							5.793113	4.138748	45.54282
11.390316	1.761987	45.570633								16.910839	3.254861	45.475639							5.7964	4.14012	45.542446
11.396979	1.764262	45.570805								16.920412	3.253239	45.475842							5.799687	4.140955	45.541916
11.403644	1.766407	45.571217								16.929985	3.251645	45.477509							5.802974	4.141363	45.541473
11.410307	1.768642	45.571541								16.939558	3.25115	45.478828							5.806261	4.141235	45.541264
11.416971	1.770835	45.572029								16.949131	3.24808	45.478863							5.809548	4.140111	45.541309
11.423635	1.771193	45.572948								16.958704	3.247537	45.477959							5.812835	4.140972	45.54158
11.430299	1.770981	45.574112								16.968279	3.247787	45.477947							5.816122	4.143027	45.541618
11.436962	1.771512	45.57489								16.977852	3.247826	45.480934							5.819409	4.14357	45.541664
11.443626	1.772895	45.575432								16.987425	3.251	45.482239							5.822696	4.143952	45.541954
11.45029	1.77419	45.575928								16.996998	3.252665	45.483036							5.825983	4.143577	45.542072
11.456954	1.775855	45.576359								17.006571	3.251439	45.483349							5.829269	4.142045	45.542126
11.463617	1.776026	45.577049								17.016146	3.251715	45.482845							5.832556	4.142758	45.542442
11.470282	1.776196	45.577755								17.025719	3.252796	45.48135							5.835843	4.14203	45.542805
11.476946	1.775218	45.578381								17.035292	3.253999	45.479004							5.83913	4.141898	45.543301
11.483609	1.774075	45.579159								17.044865	3.255322	45.476929							5.842417	4.142435	45.543606
11.490273	1.771159	45.579979								17.054438	3.25451	45.477139							5.845704	4.142105	45.543522
11.496937	1.77059	45.58078								17.064013	3.257466	45.477779							5.848991	4.142946	45.543541
11.503601	1.772269	45.581345								17.073586	3.257202	45.47805							5.852278	4.144651	45.54351
11.510264	1.774526	45.581272								17.083158	3.255461	45.478519							5.855565	4.145646	45.543385
11.516929	1.775865	45.580826								17.092731	3.253538	45.478893							5.858852	4.146922	45.543465
11.523592	1.776984	45.580521								17.102304	3.251279	45.480232							5.862139	4.146504	45.54348
11.530256	1.777426	45.580608								17.111879	3.247589	45.482044							5.865426	4.146167	45.543262
11.53692	1.778906	45.581078								17.121452	3.250069	45.482361							5.868712	4.146188	45.542732
11.543584	1.778628	45.581459								17.131025	3.25007	45.480518							5.871999	4.146192	45.542107
11.550247	1.777898	45.581814								17.140598	3.250794	45.47715							5.875287	4.146327	45.541462
11.556911	1.77824	45.582264								17.150171	3.250965	45.473675							5.878573	4.146779	45.54105
11.563575	1.780808	45.582836								17.159746	3.251172	45.471008							5.88186	4.147135	45.540916
11.570239	1.784544	45.583206								17.169319	3.253098	45.469788							5.885147	4.145647	45.540646
11.576903	1.786441	45.583202								17.178892	3.255188	45.467716							5.888434	4.145619	45.540283
11.583567	1.788786	45.583416								17.188465	3.254606	45.466961							5.891721	4.145614	45.540077
11.590231	1.788295	45.583904								17.198038	3.253443	45.468235							5.895008	4.14363	45.539902
11.596894	1.786072	45.584354								17.207611	3.253054	45.46954							5.898295	4.141892	45.53989
11.603559	1.785478	45.584644								17.217186	3.254101	45.469891							5.901582	4.141766	45.539871
11.610222	1.784571	45.58514								17.226759	3.25579	45.470608							5.904869	4.140864	45.540009
11.616886	1.782585	45.585732								17.236332	3.25651	45.471176							5.908155	4.14011	45.540089
11.623549	1.777665	45.586216								17.245905	3.256377	45.470917							5.911443	4.139762	45.540249
11.630214	1.773884	45.586517								17.255478	3.254353	45.469074							5.91473	4.138971	45.540577
11.636877	1.772732	45.586491								17.265053	3.2529	45.466988							5.918016	4.139806	45.540749
11.643541	1.773443	45.586407								17.274626	3.25241	45.466614							5.921303	4.140743	45.540668
11.650205	1.771304	45.586174								17.284199	3.252786	45.467827							5.92459	4.140259	45.540382
11.656869	1.767994	45.58606								17.293772	3.253186	45.466698							5.927877	4.139648	45.539982
11.663532	1.767736	45.586636								17.303345	3.25221	45.462883							5.931164	4.139487	45.539551
11.670197	1.769522	45.587326								17.31292	3.253224	45.458706							5.934451	4.139178	45.539017
11.676861	1.770363	45.587986								17.322493	3.25609	45.455135							5.937738	4.138551	45.538445
11.683524	1.768957	45.588505								17.332066	3.25808	45.452522							5.941025	4.137329	45.538086
11.690188	1.765143	45.588821								17.341639	3.260507	45.451023							5.944312	4.136909	45.537884
11.696852	1.761925	45.589314								17.351212	3.262063	45.449543							5.947599	4.137429	45.537865
11.703516	1.764116	45.589901								17.360786	3.259845	45.448875							5.950886	4.137624	45.537971
11.710179	1.765783	45.590313								17.370359	3.257832	45.448582							5.954173	4.139522	45.538139
11.716844	1.767074	45.590683								17.379932	3.253721	45.448666							5.957459	4.139286	45.538509
11.723507	1.769215	45.590919								17.389505	3.25176	45.448792							5.960746	4.138646	45.538872
11.730171	1.771841	45.591118								17.399078	3.250007	45.448311							5.964033	4.138148	45.538898
11.736835	1.775287	45.591232								17.408651	3.248039	45.446621							5.96732	4.13928	45.538837
11.743499	1.778321	45.591408								17.418226	3.245871	45.444389							5.970607	4.140959	45.538925
11.750162	1.781006	45.591755								17.427799	3.242797	45.441032							5.973894	4.14269	45.538864
11.756826	1.783437	45.59203								17.437372	3.243733	45.437836							5.977181	4.14355	45.538849
11.76349	1.784215	45.592213								17.446945	3.245942	45.435848							5.980468	4.146177	45.538731
11.770154	1.783458	45.592567								17.456518	3.246964	45.434727							5.983755	4.145938	45.538563
11.776818	1.784345	45.593029								17.466093	3.246031	45.43235							5.987042	4.144843	45.538631
11.783482	1.781201	45.593544								17.475666	3.243727	45.42857							5.990329	4.145134	45.538563
11.790146	1.778618	45.593735								17.485239	3.242976	45.427647							5.993616	4.144974	45.538555
11.796809	1.778236	45.593437								17.494812	3.244561	45.430664							5.996902	4.144967	45.538612
11.803473	1.778024	45.593304								17.504385	3.245404	45.435734							6.000189	4.14543	45.538815
11.810137	1.77714	45.593365								17.51396	3.246288	45.439995							6.003477	4.144763	45.538605
11.816801	1.778409	45.593891								17.523533	3.246466	45.442055							6.006763	4.145402	45.538223
11.823464	1.778683	45.594456								17.533106	3.24663	45.444019							6.01005	4.145946	45.537533
11.830129	1.777619	45.595325								17.542679	3.248993	45.44471							6.013337	4.146079	45.536823
11.836792	1.774601	45.596146								17.552252	3.251046	45.443806							6.016624	4.144857	45.536049
11.843456	1.771974	45.59697								17.561827	3.249293	45.442062							6.019911	4.143931	45.535686
11.85012	1.772074	45.597908								17.5714	3.248065	45.440208							6.023198	4.144649	45.535728
11.856784	1.771231	45.599098								17.580973	3.247204	45.438602							6.026485	4.144347	45.535931
11.863447	1.769845	45.600552								17.590546	3.246963	45.437634							6.029772	4.143241	45.536076
11.870111	1.768538	45.601849								17.600119	3.247337	45.435738							6.033059	4.14332	45.536121
11.876776	1.770965	45.602657								17.609692	3.245928	45.431458							6.036345	4.140645	45.53619
11.883439	1.771526	45.603249								17.619267	3.246613	45.427177							6.039632	4.140187	45.536133
11.890103	1.768916	45.603664								17.628839	3.245076	45.424992							6.04292	4.141579	45.536205
11.896767	1.770027	45.604023								17.638412	3.242961	45.425072							6.046206	4.141636	45.536373
11.903431	1.769003	45.603951								17.647985	3.24211	45.424553							6.049493	4.140949	45.536209
11.910094	1.770074	45.603741								17.657558	3.242083	45.422672							6.05278	4.139744	45.535889
11.916759	1.7727	45.603455								17.667133	3.240004	45.420898							6.056067	4.138154	45.535789
11.923422	1.775842	45.603374								17.676706	3.238275	45.420498							6.059354	4.138456	45.535275
11.930086	1.778937	45.603325								17.686279	3.234832	45.420845							6.062641	4.137493	45.53455
11.936749	1.779071	45.603523								17.695852	3.234517	45.421295							6.065928	4.136707	45.533936
11.943414	1.781977	45.60397								17.705425	3.236137	45.421803							6.069215	4.137009	45.533234
11.950077	1.783037	45.604279								17.715	3.237448	45.422482							6.072502	4.136964	45.53265
11.956741	1.781788	45.604614								17.724573	3.237915	45.422726							6.075788	4.137615	45.532032
11.963405	1.781889	45.605301								17.734146	3.239965	45.422806							6.079076	4.138094	45.531521
11.970069	1.781911	45.606197								17.743719	3.242286	45.421814							6.082363	4.137938	45.531052
11.976733	1.782364	45.60709								17.753292	3.243801	45.419018							6.085649	4.136717	45.530273
11.983397	1.781314	45.60783								17.762867	3.244584	45.415638							6.088936	4.135037	45.529514
11.990061	1.77869	45.608109								17.77244	3.245019	45.416428							6.092223	4.134221	45.528934
11.996724	1.776067	45.608047								17.782013	3.245754	45.420593							6.09551	4.13398	45.528492
12.003388	1.773945	45.60825								17.791586	3.246618	45.424641							6.098797	4.134795	45.527996
12.010052	1.775012	45.608532								17.801159	3.245837	45.426807							6.102084	4.13601	45.527809
12.016716	1.77559	45.608784								17.810732	3.244109	45.428368							6.105371	4.136345	45.527817
12.023379	1.775566	45.608986								17.820307	3.243075	45.428623							6.108658	4.136584	45.527969
12.030044	1.777091	45.60886								17.82988	3.243265	45.428379							6.111945	4.137982	45.528008
12.036707	1.778462	45.60849								17.839453	3.242903	45.42886							6.115232	4.138592	45.527893
12.043371	1.779349	45.607895								17.849026	3.242232	45.428066							6.118519	4.139153	45.527767
12.050035	1.776634	45.607086								17.858599	3.242112	45.425976							6.121806	4.138893	45.527729
12.056699	1.775725	45.60635								17.868174	3.242748	45.424591							6.125093	4.138387	45.527924
12.063362	1.776044	45.60598								17.877747	3.244828	45.423908							6.128379	4.138432	45.528351
12.070026	1.776289	45.605686								17.88732	3.247348	45.423351							6.131666	4.138093	45.528778
12.076691	1.773395	45.604877								17.896893	3.248212	45.423073							6.134953	4.138552	45.528996
12.083354	1.772657	45.603313								17.906466	3.248332	45.42363							6.13824	4.13868	45.528851
12.090018	1.773366	45.601181								17.91604	3.248496	45.422638							6.141527	4.136971	45.528419
12.096682	1.772194	45.599072								17.925613	3.248469	45.419483							6.144814	4.135538	45.527855
12.103346	1.771147	45.597008								17.935186	3.246944	45.41576							6.148101	4.136002	45.527321
12.110009	1.771346	45.595173								17.944759	3.248249	45.412643							6.151388	4.136873	45.526814
12.116673	1.773906	45.594051								17.954332	3.247255	45.410515							6.154675	4.137194	45.526543
12.123337	1.776622	45.593636								17.963907	3.246938	45.409016							6.157962	4.136624	45.526505
12.130001	1.77649	45.593433								17.97348	3.246234	45.407356							6.161249	4.13611	45.526596
12.136664	1.775529	45.593029								17.983053	3.245575	45.405647							6.164536	4.136422	45.526779
12.143329	1.777526	45.5924								17.992626	3.246495	45.404003							6.167822	4.137188	45.526691
12.149992	1.777718	45.591671								18.002199	3.245173	45.402802							6.17111	4.138052	45.526463
12.156656	1.775889	45.591301								18.011772	3.242944	45.402164							6.174397	4.139067	45.526234
12.16332	1.775483	45.590721								18.021347	3.24225	45.402061							6.177683	4.13982	45.52594
12.169984	1.775462	45.589867								18.03092	3.242397	45.401665							6.18097	4.140589	45.525623
12.176648	1.776782	45.588676								18.040493	3.242874	45.397251							6.184257	4.140744	45.52528
12.183311	1.777295	45.58773								18.050066	3.242872	45.39304							6.187544	4.140437	45.524933
12.189976	1.776989	45.586777								18.059639	3.240731	45.390484							6.190831	4.140391	45.524651
12.196639	1.777709	45.585846								18.069214	3.239425	45.390404							6.194118	4.139499	45.524323
12.203303	1.776484	45.585114								18.078787	3.240781	45.391289							6.197405	4.13914	45.523857
12.209967	1.773725	45.584476								18.08836	3.241151	45.391167							6.200692	4.139972	45.523304
12.216631	1.772493	45.583622								18.097933	3.2421	45.389992							6.203979	4.140749	45.52264
12.223294	1.772873	45.582829								18.107506	3.24472	45.388477							6.207266	4.141019	45.521725
12.229959	1.771704	45.582432								18.117081	3.247232	45.38541							6.210553	4.140154	45.520649
12.236622	1.772419	45.582451								18.126654	3.248736	45.381523							6.21384	4.13887	45.519485
12.243286	1.771598	45.582512								18.136227	3.247425	45.378613							6.217126	4.13769	45.518467
12.249949	1.772431	45.582207								18.1458	3.243647	45.377777							6.220413	4.137167	45.517616
12.256614	1.774314	45.581318								18.155373	3.241934	45.378353							6.2237	4.137181	45.516819
12.263277	1.776644	45.580315								18.164948	3.24042	45.377491							6.226987	4.139872	45.516159
12.269941	1.779784	45.579796								18.17452	3.23633	45.378014							6.230274	4.142045	45.515877
12.276606	1.779913	45.579956								18.184093	3.233008	45.38015							6.233561	4.141994	45.515545
12.283269	1.778441	45.580162								18.193666	3.230741	45.383595							6.236848	4.141133	45.515045
12.289933	1.779272	45.579884								18.203239	3.232135	45.386635							6.240135	4.141439	45.515114
12.296597	1.774678	45.57922								18.212814	3.233388	45.387699							6.243422	4.141527	45.515087
12.303261	1.768512	45.578369								18.222387	3.23451	45.386391							6.246709	4.143288	45.515209
12.309924	1.764013	45.577465								18.23196	3.236435	45.383644							6.249996	4.141766	45.515354
12.316588	1.761242	45.576569								18.241533	3.238975	45.381134							6.253283	4.140351	45.515724
12.323252	1.761687	45.575478								18.251106	3.240149	45.380962							6.256569	4.140923	45.516006
12.329916	1.759413	45.573757								18.260679	3.241036	45.382118							6.259856	4.140411	45.516163
12.336579	1.762539	45.572147								18.270254	3.241575	45.383381							6.263144	4.13915	45.516449
12.343244	1.764284	45.571056								18.279827	3.244571	45.383953							6.26643	4.139018	45.51659
12.349907	1.765135	45.570122								18.2894	3.245406	45.383106							6.269717	4.138441	45.516907
12.356571	1.765344	45.569477								18.298973	3.243014	45.379692							6.273004	4.139657	45.516876
12.363235	1.766015	45.568554								18.308546	3.239618	45.378178							6.276291	4.140428	45.516747
12.369899	1.766864	45.567329								18.318121	3.238158	45.374973							6.279578	4.140003	45.516754
12.376563	1.766062	45.565983								18.327694	3.237941	45.369556							6.282865	4.138926	45.516666
12.383226	1.766679	45.564236								18.337267	3.237556	45.36581							6.286152	4.138953	45.51672
12.389891	1.767024	45.563015								18.34684	3.236151	45.365913							6.289439	4.138674	45.516792
12.396554	1.7655	45.562584								18.356413	3.236693	45.367336							6.292726	4.138802	45.516468
12.403218	1.765564	45.562534								18.365988	3.238106	45.367126							6.296012	4.138635	45.515759
12.409882	1.767095	45.562843								18.375561	3.239063	45.365063							6.299299	4.139381	45.514874
12.416546	1.770148	45.563896								18.385134	3.239933	45.363472							6.302587	4.140063	45.513908
12.423209	1.770271	45.565063								18.394707	3.240147	45.361423							6.305873	4.141183	45.513302
12.429873	1.770699	45.56628								18.40428	3.23711	45.358856							6.30916	4.140013	45.512913
12.436537	1.772276	45.567062								18.413855	3.234746	45.357162							6.312447	4.138051	45.512749
12.443201	1.771634	45.567574								18.423428	3.234892	45.356312							6.315734	4.138365	45.5126
12.449864	1.768438	45.567978								18.433001	3.234969	45.354752							6.319021	4.138247	45.51273
12.456529	1.7648	45.568516								18.442574	3.235206	45.351925							6.322308	4.137963	45.512997
12.463192	1.764279	45.568913								18.452147	3.236474	45.349854							6.325595	4.138743	45.513329
12.469856	1.762291	45.56953								18.46172	3.237689	45.347813							6.328882	4.138388	45.513729
12.476521	1.761267	45.569889								18.471294	3.241844	45.347279							6.332169	4.139686	45.51432
12.483184	1.762642	45.570019								18.480867	3.24396	45.348083							6.335455	4.140871	45.514984
12.489848	1.765503	45.569221								18.49044	3.242976	45.349731							6.338743	4.140037	45.51548
12.496511	1.766872	45.567856								18.500013	3.241953	45.351719							6.34203	4.140288	45.515503
12.503176	1.76452	45.566597								18.509586	3.242278	45.352627							6.345316	4.141179	45.515446
12.509839	1.76378	45.565723								18.519161	3.243689	45.352509							6.348603	4.140505	45.515526
12.516503	1.76463	45.56496								18.528734	3.245668	45.353607							6.35189	4.140831	45.515476
12.523167	1.761763	45.564369								18.538307	3.246109	45.354126							6.355177	4.140346	45.515198
12.529831	1.760057	45.56324								18.54788	3.245948	45.353218							6.358464	4.139197	45.514683
12.536494	1.76117	45.561821								18.557453	3.246673	45.351089							6.361751	4.139063	45.513981
12.543159	1.762007	45.56089								18.567028	3.247421	45.349091							6.365038	4.139565	45.513111
12.549822	1.762331	45.559784								18.576601	3.245646	45.349827							6.368325	4.13937	45.51207
12.556486	1.7618	45.558315								18.586174	3.241637	45.351093							6.371612	4.138895	45.511017
12.563149	1.762512	45.556576								18.595747	3.240469	45.351505							6.374899	4.139135	45.510029
12.569814	1.763836	45.555286								18.60532	3.240562	45.350613							6.378186	4.140536	45.509033
12.576478	1.761044	45.554779								18.614895	3.237441	45.34901							6.381473	4.141431	45.508293
12.583141	1.759052	45.554382								18.624468	3.235797	45.347748							6.384759	4.141518	45.507881
12.589806	1.759328	45.553955								18.634041	3.235111	45.347481							6.388046	4.141284	45.507584
12.596469	1.760976	45.553112								18.643614	3.23526	45.348061							6.391333	4.141191	45.507233
12.603133	1.763349	45.551758								18.653187	3.237239	45.347736							6.39462	4.141875	45.506924
12.609797	1.762959	45.550373								18.66276	3.237098	45.346786							6.397907	4.141162	45.50666
12.616461	1.763029	45.549137								18.672335	3.234343	45.345634							6.401194	4.141239	45.506382
12.623124	1.764391	45.547928								18.681908	3.233936	45.344788							6.404481	4.142078	45.506325
12.629788	1.764234	45.547108								18.691481	3.233031	45.344498							6.407768	4.14128	45.50658
12.636452	1.764211	45.546635								18.701054	3.232304	45.344383							6.411055	4.14103	45.506989
12.643116	1.762005	45.546116								18.710627	3.232238	45.342857							6.414342	4.140441	45.507206
12.649779	1.760834	45.545303								18.720201	3.231708	45.342384							6.417629	4.140237	45.507221
12.656444	1.760501	45.544338								18.729774	3.229079	45.341755							6.420916	4.141199	45.507122
12.663108	1.758577	45.543476								18.739347	3.233706	45.342251							6.424202	4.141624	45.506989
12.669771	1.755678	45.54248								18.74892	3.235954	45.344398							6.427489	4.141948	45.50703
12.676435	1.753752	45.541615								18.758493	3.235428	45.347919							6.430777	4.14279	45.507393
12.683099	1.752113	45.541096								18.768068	3.233104	45.352047							6.434063	4.142882	45.507935
12.689763	1.749445	45.540863								18.777641	3.231224	45.354805							6.43735	4.14236	45.508602
12.696426	1.749053	45.540733								18.787214	3.230923	45.354298							6.440637	4.143431	45.509346
12.703091	1.748838	45.54026								18.796787	3.22938	45.354431							6.443924	4.144686	45.510124
12.709754	1.75124	45.539787								18.80636	3.228413	45.354595							6.447211	4.145578	45.510799
12.716418	1.752877	45.539581								18.815935	3.224879	45.353569							6.450498	4.145524	45.511211
12.723082	1.75324	45.539955								18.825508	3.225412	45.351521							6.453785	4.145579	45.511528
12.729746	1.756602	45.540653								18.835081	3.228065	45.349735							6.457072	4.145113	45.511581
12.736409	1.759722	45.540783								18.844654	3.231376	45.348022							6.460359	4.144467	45.511383
12.743073	1.761552	45.541054								18.854227	3.234725	45.345272							6.463645	4.143301	45.510937
12.749737	1.761798	45.54163								18.8638	3.236783	45.343533							6.466933	4.143173	45.51049
12.756401	1.760541	45.541798								18.873375	3.234371	45.342472							6.47022	4.142454	45.510296
12.763065	1.757737	45.541767								18.882948	3.234899	45.341167							6.473506	4.141949	45.510281
12.769729	1.755049	45.541428								18.892521	3.234156	45.33828							6.476793	4.142048	45.510288
12.776393	1.755485	45.540504								18.902094	3.234214	45.333336							6.48008	4.143397	45.510323
12.783056	1.759649	45.539089								18.911667	3.233273	45.330875							6.483367	4.143534	45.510281
12.789721	1.759836	45.537415								18.921242	3.230376	45.330765							6.486654	4.142098	45.510193
12.796384	1.758302	45.5359								18.930815	3.229674	45.331192							6.489941	4.142694	45.509712
12.803048	1.759783	45.534142								18.940388	3.230471	45.331722							6.493228	4.142603	45.509182
12.809711	1.760299	45.532841								18.949961	3.231528	45.332249							6.496515	4.142581	45.508434
12.816376	1.759189	45.532318								18.959534	3.233225	45.332355							6.499802	4.142538	45.507793
12.823039	1.75696	45.531986								18.969109	3.232978	45.330982							6.503088	4.142022	45.50716
12.829703	1.75421	45.531708								18.978682	3.232991	45.327686							6.506376	4.140974	45.506546
12.836367	1.751059	45.531479								18.988255	3.233833	45.325138							6.509663	4.139547	45.506161
12.843031	1.751108	45.531448								18.997828	3.234234	45.321487							6.512949	4.139013	45.505787
12.849694	1.751728	45.530968								19.007401	3.232732	45.31786							6.516236	4.138299	45.505562
12.856359	1.75011	45.529751								19.016975	3.232302	45.316338							6.519523	4.137916	45.505508
12.863023	1.7488	45.527428								19.026548	3.231069	45.316788							6.52281	4.138054	45.505665
12.869686	1.749253	45.524689								19.036121	3.23039	45.318169							6.526097	4.137799	45.505817
12.87635	1.75322	45.522045								19.045694	3.231408	45.31955							6.529384	4.137476	45.50602
12.883014	1.754568	45.520008								19.055267	3.23269	45.320827							6.532671	4.137285	45.506062
12.889678	1.755655	45.518421								19.06484	3.23338	45.322716							6.535958	4.136565	45.506264
12.896341	1.757439	45.517132								19.074415	3.234714	45.32386							6.539245	4.137232	45.506504
12.903006	1.756239	45.515873								19.083988	3.237124	45.324608							6.542532	4.136729	45.50666
12.909669	1.754972	45.514885								19.093561	3.237162	45.32481							6.545819	4.136546	45.506798
12.916333	1.752875	45.514038								19.103134	3.236383	45.323486							6.549106	4.136264	45.506882
12.922997	1.751256	45.512669								19.112707	3.234145	45.320755							6.552392	4.136477	45.50713
[truncated: 138,343 more rows]
